# Supplementary material for: Current status of community-acquired infection of COVID-19 in delivery facilities in Japan
Source: PLoS One. 2021 May 20;16(5):e0251434. doi: 10.1371/journal.pone.0251434 (PMC8136647; doi:10.1371/journal.pone.0251434)
Supplement: S3 File — (XLSX) [file pone.0251434.s003.xlsx]

## Sheet: Sheet1
No.	Q1	a	b	c	d	e	Q2	a	b	c	d	e	Q3	a	b	c	d	e	Q4	a	b	c	d	Q5	a	b	c	d	Q6	a	b	c	d	e	f	g	h	i	j	k	l	m	n	o	p	q	r	Q7	a
1510		1						1	1									1					1		1						1	1	1	1		1	1	1			1			1	1	1
1478						1			1	1				1									1					1			1			1		1			1					1		1
270					1				1	1	1	1					1					1					1				1	1	1	1		1		1	1		1			1		1
78					1			1	1					1									1		1						1	1	1	1		1	1	1	1		1			1		1
244				1					1					1							1					1					1	1	1	1		1	1	1			1			1		1
1477				1				1						1									1		1						1	1		1		1		1						1	1
551					1				1	1	1	1										1						1			1	1	1	1		1	1	1			1				1	1
56					1				1		1				1								1			1					1	1	1	1		1	1		1		1
399					1				1					1									1					1			1	1		1		1			1		1			1		1
898					1				1					1								1					1				1	1	1	1		1							1	1	1	1
470					1				1		1				1								1					1			1	1		1		1	1	1	1	1	1			1	1	1
89				1					1					1									1					1			1	1		1		1					1
1405					1				1					1									1					1			1	1	1	1					1		1			1
258					1				1					1									1			1					1	1	1	1		1			1		1		1	1
431				1					1		1	1			1						1					1					1	1	1	1		1		1	1	1	1		1	1
1026					1				1		1			1							1				1						1	1	1	1	1	1	1	1			1			1
1453				1					1		1	1			1								1					1			1	1	1	1					1	1	1			1		1
135			1					1	1					1							1					1					1	1	1	1		1	1		1		1		1	1
204		1							1		1				1								1					1			1	1	1	1					1	1	1			1
263				1								1			1							1				1					1	1	1	1		1				1	1			1	1
272					1							1			1							1					1				1	1	1	1		1		1			1			1		1
319					1							1			1							1				1					1	1	1	1		1				1	1			1		1
352					1							1			1							1				1					1	1	1	1		1			1		1		1	1		1
385				1					1					1								1					1			1	1	1	1	1		1			1	1	1			1
735					1			1						1						1					1						1	1		1										1		1
1491					1				1		1						1					1					1				1	1	1	1		1		1	1	1	1			1		1
1497						1			1	1	1	1					1						1					1			1	1	1	1		1	1		1		1			1	1
274						1		1															1					1																			1
574					1				1	1	1	1			1							1				1					1	1	1	1		1			1	1	1			1	1	1
586		1							1	1				1								1					1				1	1		1		1			1		1		1	1		1
1018					1				1			1										1					1				1	1		1		1			1					1		1
264		1							1		1				1						1					1					1	1	1	1	1	1	1	1	1		1		1			1
710					1				1	1	1	1			1								1					1			1	1	1	1		1	1				1			1	1
716					1				1	1				1									1					1			1	1	1	1		1		1			1			1		1
151		1							1					1								1					1				1	1	1	1		1	1		1		1			1		1
437				1					1	1	1				1							1				1					1	1	1	1		1		1			1			1
464					1				1		1						1						1					1				1	1	1		1			1		1
608					1				1	1	1										1						1				1	1	1	1		1					1					1
877				1					1								1					1					1					1		1		1			1		1			1
921						1			1		1				1						1					1					1	1	1	1	1	1		1	1	1	1			1		1
1051				1					1		1			1								1			1						1	1	1	1		1			1	1	1		1	1	1	1
1502						1			1	1	1	1						1					1					1			1	1	1	1		1	1	1			1					1
371					1				1	1	1	1			1						1					1					1	1	1	1		1			1		1			1
1						1			1					1								1						1			1	1	1	1	1	1	1	1	1	1	1			1		1
663				1					1	1	1	1			1								1					1			1	1	1	1		1			1	1	1		1	1	1	1
62					1				1					1									1					1			1	1		1		1				1			1
673		1						1						1								1			1							1	1	1		1			1		1
991					1				1					1								1				1					1	1		1		1	1				1					1
1505					1				1		1				1							1				1					1	1		1		1			1		1			1		1
875					1				1	1	1	1			1					1						1					1	1		1		1	1							1		1
871			1					1						1								1			1						1		1	1		1	1	1	1		1			1		1
557		1						1						1								1				1					1		1	1	1	1		1						1
1341					1				1									1					1					1			1	1		1		1	1		1		1			1
1429						1					1				1							1				1					1	1	1	1	1	1	1	1	1	1	1	1	1	1	1	1
1395						1			1		1							1					1					1				1			1		1	1
1248				1					1					1						1					1						1	1	1	1		1		1		1	1			1		1
1313					1				1					1								1			1							1	1	1		1								1
1424			1						1					1								1			1						1	1	1	1		1			1	1	1
2						1		1						1									1					1				1	1	1		1		1	1		1			1
3			1						1					1							1					1					1		1	1		1	1	1	1		1			1		1
4		1							1					1									1		1						1	1	1	1		1	1	1	1	1	1			1
5			1					1						1						1					1						1		1	1		1	1	1	1	1	1		1	1	1	1
6			1						1								1					1					1				1	1	1	1		1	1	1			1		1	1
7			1					1						1						1					1						1	1	1	1		1		1	1		1			1
8					1			1						1						1					1						1	1	1	1			1		1		1			1	1	1
9		1							1								1					1			1						1		1	1					1		1		1			1
10		1							1					1								1					1				1	1	1	1		1				1	1					1
11		1						1						1								1			1							1	1	1		1			1	1	1			1
12				1					1					1								1					1				1	1	1	1	1	1	1	1			1					1
13			1					1						1						1					1						1	1	1	1		1	1	1	1	1	1			1
14			1					1						1							1				1						1		1	1		1				1
15		1							1					1									1		1						1	1	1	1		1		1	1	1	1			1	1
16		1						1						1						1					1						1	1	1	1		1	1		1	1	1			1
17			1					1						1						1					1						1	1	1	1		1		1	1		1
18		1						1						1									1		1						1	1	1	1		1	1		1	1	1			1	1	1
19		1						1						1						1					1						1	1	1	1			1			1	1			1
20		1						1						1							1				1						1		1	1		1					1			1
21		1							1					1						1					1						1	1	1	1		1		1	1		1			1
23		1						1						1							1					1					1	1		1		1	1	1	1		1			1	1
24		1						1						1								1					1					1		1		1					1			1
26		1						1						1								1			1						1		1	1		1			1	1	1		1	1
27		1						1						1						1					1								1	1		1
28		1						1						1								1			1						1	1		1		1			1		1
29					1				1					1								1			1						1	1	1	1		1					1			1
30			1					1						1						1					1							1	1	1		1			1		1			1
31		1						1						1								1			1						1	1	1	1	1	1	1	1	1		1			1
34		1						1						1								1			1							1	1	1					1		1			1
35		1						1						1						1					1						1	1	1	1		1			1	1	1		1	1	1	1
36		1							1					1								1					1				1	1	1	1	1	1	1	1	1	1	1			1		1
37			1					1						1						1					1									1					1		1			1
38		1							1					1								1			1						1	1	1	1		1	1	1			1
39		1						1						1						1					1						1	1	1	1		1			1		1			1		1
40		1						1						1						1					1							1	1	1		1	1	1	1		1		1	1
41			1					1						1						1					1						1	1	1	1		1	1	1		1	1		1
42					1				1					1								1			1						1	1	1	1		1	1			1	1			1	1	1
43				1					1					1							1					1					1	1	1	1		1							1			1
44		1						1						1								1						1			1					1
45			1					1						1						1					1						1	1	1	1		1			1		1			1		1
46		1						1						1							1				1						1	1	1	1		1			1		1					1
48		1							1													1						1			1	1	1	1		1	1	1	1	1	1
50		1						1						1						1					1						1	1	1	1							1			1
52		1						1						1						1					1						1		1	1		1	1	1	1	1	1
53		1							1		1				1						1					1					1	1	1	1		1			1		1			1
54			1					1						1						1					1								1	1		1			1
55		1						1						1								1			1								1	1					1
57			1					1						1						1					1						1	1	1	1					1	1	1
58		1						1	1														1					1			1	1	1	1				1		1	1		1	1	1	1
59		1						1						1						1					1						1	1	1	1	1	1	1	1	1		1
60					1			1						1						1					1						1	1	1	1	1	1	1	1	1	1	1			1	1	1
61		1						1	1					1								1			1						1	1	1	1	1	1	1	1	1	1	1		1	1		1
63		1						1				1		1								1			1						1	1	1	1		1		1	1		1					1
64						1			1		1				1							1						1			1	1	1	1		1								1
65		1						1	1					1									1					1			1		1	1		1	1		1		1			1		1
66				1				1						1						1					1						1	1	1	1	1						1			1
67		1							1					1								1					1				1	1	1	1	1	1		1	1	1	1
68			1					1						1						1					1						1	1	1	1		1			1	1	1			1
69		1							1					1								1					1				1	1		1		1					1			1
70		1						1						1						1					1						1	1	1	1		1	1	1	1	1	1		1
71					1				1		1					1						1			1						1		1	1		1
72						1		1						1						1					1						1	1	1	1
74					1				1	1	1	1					1					1					1				1	1	1	1		1							1	1
75		1						1						1						1					1						1	1	1	1					1		1			1	1
76				1					1	1	1	1			1						1					1					1	1	1	1		1			1	1	1			1
77		1							1					1								1					1				1	1	1	1		1					1			1	1
79		1						1						1						1					1						1	1	1	1		1			1		1			1
80		1						1						1								1			1						1	1	1	1		1			1		1		1	1	1
81					1				1	1	1	1				1						1					1				1	1		1					1	1	1			1
82		1						1						1									1					1			1	1	1	1		1			1	1	1					1
83		1						1						1						1					1								1	1					1		1
84		1						1						1						1					1						1	1	1	1					1	1	1			1	1	1
85		1							1	1	1	1			1							1					1							1		1							1	1
86		1						1	1					1							1					1					1	1	1	1				1	1	1	1			1	1
87					1				1		1						1				1					1					1	1	1	1		1		1			1			1		1
88					1				1						1								1					1			1	1	1	1					1	1	1			1	1	1
90				1					1		1				1							1				1					1	1	1	1		1	1		1		1			1		1
91						1			1					1									1					1			1	1		1		1	1	1	1		1
92		1						1						1									1					1			1	1	1	1		1			1		1			1	1
93		1							1						1							1				1					1	1	1	1										1	1	1
94					1				1		1				1								1			1					1	1	1	1		1					1			1	1
95				1					1					1								1				1					1	1	1	1		1	1	1	1	1	1			1	1	1
96		1						1						1						1					1						1	1	1	1	1	1	1	1	1	1	1			1
97		1						1						1						1					1						1	1	1	1				1	1		1			1	1
99					1				1					1									1		1						1		1	1		1			1	1	1			1		1
100		1							1	1	1	1			1								1					1			1	1	1	1		1					1			1		1
101				1					1					1								1						1			1	1		1		1
102		1						1						1						1					1						1	1	1	1		1	1	1	1	1	1		1	1		1
103		1						1						1									1					1			1	1	1	1		1			1		1			1		1
104		1						1						1						1					1							1	1	1		1			1		1			1
105		1						1															1		1						1	1	1	1	1	1	1	1	1	1	1			1
106				1					1					1									1					1			1			1		1		1								1
107		1							1					1						1					1						1	1	1	1	1	1	1	1					1	1	1
108		1						1	1					1								1			1						1	1	1	1		1					1		1		1
109		1						1						1								1						1				1	1	1		1		1	1		1
110				1				1						1						1					1						1	1	1	1	1	1	1		1		1			1
111					1				1					1									1					1			1	1	1	1		1			1		1					1
112		1						1						1								1			1						1	1	1	1		1			1		1			1
113				1					1					1								1						1			1	1	1	1		1	1	1	1	1	1			1	1	1
114		1						1						1						1					1						1	1	1	1		1		1	1		1			1
115		1							1					1								1			1						1	1	1	1		1					1					1
116		1						1						1								1			1								1	1		1			1		1		1
117					1				1					1								1					1				1	1	1	1		1					1
119					1				1	1	1	1			1						1					1					1	1	1	1		1	1				1			1		1
120				1					1					1								1			1						1	1	1	1		1	1	1	1	1	1			1		1
122		1							1					1								1			1						1	1	1	1		1			1		1			1
123		1						1						1								1			1						1	1	1	1		1					1		1			1
124		1						1						1								1			1						1	1	1	1							1			1	1
125						1			1					1									1		1						1	1	1	1	1	1	1	1	1	1	1			1	1	1
126				1					1					1								1					1				1	1		1		1				1	1		1	1		1
127		1							1					1									1					1			1		1	1		1			1				1	1
128		1						1						1						1					1						1	1	1	1				1	1	1	1
129				1				1						1								1			1						1	1	1	1	1	1		1			1			1	1
130		1						1						1						1					1						1	1	1	1		1				1	1		1
131					1				1												1					1					1		1	1		1	1			1	1			1	1	1
132						1			1					1								1			1						1	1	1	1		1		1					1	1
136		1						1						1						1					1						1	1		1										1
137		1						1						1								1			1						1	1	1	1		1			1		1			1
138		1							1					1								1			1						1	1	1	1		1			1				1
139		1						1						1						1					1						1	1	1	1	1	1	1	1		1	1			1	1	1
140		1							1					1								1			1						1	1	1	1			1	1			1		1	1	1	1
141		1						1						1						1					1						1	1	1	1		1			1				1
142		1						1						1						1					1						1	1	1	1		1		1
144		1						1						1						1					1						1			1				1	1		1			1	1	1
145				1					1												1					1					1	1	1	1						1	1		1	1		1
147				1					1					1								1					1				1	1		1		1			1	1
148				1							1				1							1				1						1		1		1			1		1		1	1	1
149					1			1	1						1					1					1						1		1	1		1					1
150					1				1	1	1	1				1						1					1					1	1	1		1					1
152				1					1		1			1								1				1						1		1		1	1	1			1
153				1				1						1									1					1			1	1	1	1															1
154		1							1								1					1					1					1	1	1		1
155		1						1						1						1					1							1	1	1					1	1				1
156		1						1						1								1			1						1	1	1	1				1	1		1			1		1
157		1						1						1								1					1				1	1	1	1		1			1	1	1		1	1	1
158		1						1						1								1			1						1	1	1	1		1
159		1							1					1								1			1						1	1	1	1		1								1		1
160		1						1						1						1					1						1	1	1	1
161		1						1						1						1					1						1	1	1	1		1			1				1
162			1					1						1						1					1						1	1	1	1	1	1	1	1			1			1
163					1							1			1							1						1				1	1	1		1					1			1
164		1						1						1								1				1					1	1	1	1		1		1			1			1
165		1						1						1						1					1						1		1	1		1			1		1			1
166				1					1					1									1		1						1	1		1		1					1
167		1						1									1						1					1			1	1	1	1	1	1			1	1	1			1
168		1							1	1				1							1					1					1	1	1	1					1		1			1		1
169		1						1						1									1					1				1	1	1		1			1		1			1	1
170				1					1					1						1					1						1			1		1		1		1	1			1		1
171		1						1						1								1			1						1	1	1	1		1			1						1
172					1					1		1										1						1				1	1	1		1		1						1
173			1					1	1							1						1					1				1	1	1	1			1				1
174						1			1		1	1			1							1				1					1	1	1	1		1					1			1	1	1
175		1							1		1						1					1				1					1	1	1	1		1			1		1			1		1
176		1						1						1						1					1						1	1	1	1		1	1	1	1		1
177		1							1					1								1					1				1	1	1	1		1		1	1		1		1			1
178				1					1														1					1			1	1	1	1		1		1						1		1
180		1						1						1						1					1						1	1	1	1		1				1	1			1		1
181		1							1								1					1					1				1			1		1							1	1
182				1					1					1								1					1				1	1	1	1		1					1			1		1
183					1				1					1								1						1			1		1	1		1	1	1	1					1		1
184		1						1						1								1			1						1	1	1	1		1			1		1				1
185		1						1						1						1					1							1	1	1		1					1			1
186		1						1						1						1					1						1	1	1	1		1	1	1	1		1
187		1						1	1					1								1			1						1	1	1	1				1			1		1	1
188		1						1						1						1					1						1	1	1	1		1					1		1
189		1						1						1								1			1						1	1	1	1		1	1	1	1	1	1			1
190					1						1	1			1						1					1					1	1	1	1			1	1	1	1	1		1	1		1
191		1							1					1						1					1						1	1	1	1		1		1			1		1	1	1
192				1					1					1								1					1					1		1		1					1
193		1						1						1								1					1				1		1	1		1			1		1		1
194		1						1						1								1			1						1	1	1	1		1					1			1
195		1							1					1								1					1				1	1	1	1		1	1			1	1			1		1
196		1						1						1								1			1						1	1	1	1		1			1		1			1	1
197				1				1						1								1			1						1	1		1		1				1	1			1
199		1						1						1								1			1						1	1	1	1		1				1				1	1
200		1						1						1						1					1						1	1	1	1		1			1					1		1
201		1							1	1	1	1			1						1					1					1	1	1	1		1		1	1		1			1		1
202					1			1						1									1					1			1	1	1	1										1
203		1						1						1						1					1						1		1	1		1		1		1	1		1	1	1
205		1							1					1									1					1			1	1	1	1		1		1	1							1
207		1						1						1						1					1						1	1	1	1		1					1
208				1					1					1						1					1						1	1	1	1	1	1	1	1	1		1			1	1
209					1			1						1						1					1						1	1	1	1						1	1			1	1	1
210			1					1						1						1					1						1		1	1		1					1			1
211		1							1														1					1			1	1	1	1		1				1	1
212					1				1		1				1						1					1					1	1	1	1		1		1	1					1	1
213		1							1	1	1	1			1								1					1			1	1	1	1		1			1	1	1			1		1
214		1						1						1						1					1						1	1	1	1		1	1	1		1	1			1		1
215					1				1		1	1			1						1					1					1	1		1		1			1		1			1		1
216				1					1					1								1					1				1	1	1	1		1					1					1
217				1				1						1								1			1						1	1	1	1		1					1			1	1
218		1						1						1						1							1				1		1	1		1					1		1	1
219		1						1						1								1			1						1		1	1		1					1		1		1
220				1					1						1						1					1					1	1	1	1		1					1			1	1	1
221						1			1					1								1						1			1			1							1	1	1	1		1
222		1						1						1						1					1						1	1	1	1		1		1	1	1	1			1	1
223		1							1					1						1					1						1	1	1	1		1		1	1		1
224		1							1					1								1					1				1	1	1	1		1	1	1	1		1			1	1
225		1						1						1						1					1						1		1	1		1			1		1			1
226						1			1		1				1								1					1			1	1		1					1	1	1		1	1		1
228					1			1	1		1											1						1			1	1	1	1		1					1			1		1
229			1					1						1						1					1						1	1	1	1		1	1	1		1	1		1	1	1	1
230				1					1		1	1			1						1					1					1	1	1	1		1		1	1		1		1	1		1
231				1					1					1								1			1						1		1	1		1		1	1	1	1			1
232					1				1						1						1					1					1	1	1	1	1	1	1	1
233		1						1						1								1			1						1	1	1	1				1	1		1			1	1
234				1					1	1				1						1					1						1	1	1	1		1			1	1			1	1	1	1
235					1							1					1					1					1				1	1		1							1			1
236		1						1						1								1			1							1	1	1		1			1	1	1
237		1						1						1						1					1						1	1	1	1		1		1			1		1			1
238				1					1	1				1								1				1					1	1	1	1					1		1		1	1		1
239				1					1	1	1	1			1							1						1			1	1	1	1		1			1				1	1	1	1
240		1						1						1							1				1						1	1	1	1		1	1	1		1	1			1		1
241		1										1			1						1					1					1		1	1		1								1
242		1						1						1									1					1			1	1	1	1		1					1			1	1
243						1			1					1									1					1				1	1	1	1	1	1	1	1		1		1	1
245					1				1						1							1				1					1	1	1	1		1				1	1			1		1
246		1						1						1								1			1								1	1		1	1	1	1	1	1			1	1
247					1				1					1						1					1						1	1	1	1							1					1
248					1				1		1	1			1								1			1					1	1	1	1		1			1		1
249		1						1						1						1					1						1	1	1	1	1	1	1	1	1	1	1			1
250		1						1						1						1					1							1	1	1		1		1	1		1
251		1										1			1							1					1					1	1	1		1			1					1
252		1							1		1				1								1			1					1	1	1	1		1	1		1	1	1			1		1
253						1			1		1				1							1			1									1		1								1	1
254		1							1		1				1						1					1					1	1	1			1			1		1
255		1						1						1								1			1						1	1	1	1		1					1				1
257		1						1						1						1					1						1	1	1	1		1		1	1		1		1	1
259		1						1						1						1					1						1	1	1	1		1			1		1			1
260		1						1						1						1					1						1	1	1	1		1					1			1
261				1				1	1					1						1					1							1		1		1			1					1
262		1						1						1								1					1				1		1	1		1				1	1			1
265		1						1						1						1					1						1			1		1					1			1
266					1				1					1								1			1						1	1		1		1				1	1			1
267		1						1						1								1			1								1						1		1			1
268		1						1						1						1					1						1		1	1		1	1	1	1		1
269					1				1		1				1							1				1					1	1	1	1		1	1	1			1			1	1	1
271		1						1						1						1					1						1	1	1	1		1		1	1	1	1		1	1	1
273		1						1						1								1			1						1		1	1		1					1
275					1				1		1					1						1					1						1	1		1	1				1			1
276		1						1						1						1					1							1	1	1		1		1	1	1	1
277		1							1					1									1					1			1	1	1	1		1					1			1
278			1					1						1								1			1							1	1	1		1					1
279		1						1						1								1			1								1	1	1	1		1	1		1			1
280		1						1						1								1			1						1	1	1	1		1		1			1		1
281		1										1			1						1					1					1	1	1	1					1	1	1
282		1						1						1								1			1						1	1	1	1		1	1		1		1			1
284		1							1								1					1			1						1	1	1	1		1	1	1
285		1						1						1						1					1						1	1	1	1	1	1	1	1			1			1
286		1						1						1						1					1						1		1	1		1					1					1
287				1								1										1						1			1	1	1	1		1								1		1
288		1							1					1								1			1						1	1	1										1
289		1						1						1							1					1					1	1	1	1		1		1	1				1	1		1
290			1						1					1									1		1						1	1	1	1		1	1	1	1	1	1			1		1
291		1						1						1								1			1							1	1	1				1	1		1		1	1
292		1						1						1								1						1			1	1	1	1	1	1	1	1			1
294		1							1		1						1					1					1				1	1	1	1		1		1	1	1	1
295		1							1					1							1				1						1	1	1	1		1	1	1			1			1
296		1						1						1						1					1						1	1	1	1		1		1			1
297					1				1		1	1			1						1					1					1	1	1	1		1					1			1		1
298		1							1					1									1					1				1	1	1						1	1			1
299		1						1						1						1					1						1	1	1	1		1			1		1		1	1
300		1						1	1					1								1			1						1	1	1	1		1			1		1			1		1
301		1						1						1						1					1						1		1	1		1			1		1		1
304				1					1					1								1						1			1	1		1		1		1	1	1	1
305		1						1						1						1					1						1	1	1	1	1	1		1	1	1	1					1
306		1						1						1						1					1								1	1		1			1		1
307				1					1	1	1	1			1						1					1					1	1	1	1		1	1		1
309		1							1					1							1				1						1	1	1	1		1	1			1	1		1	1	1
310		1						1						1						1					1						1	1	1	1		1		1			1			1	1
311		1						1									1					1			1								1	1		1			1		1
312					1				1														1					1			1	1	1	1		1			1			1		1		1
313						1		1						1								1			1								1	1		1	1		1		1
314				1				1						1							1				1						1	1	1	1					1		1			1	1	1
315		1						1						1						1					1						1	1	1	1	1	1	1	1	1		1			1	1
316		1						1						1						1					1						1	1	1	1		1					1			1
317		1						1						1						1					1						1	1	1	1		1	1		1	1	1			1
318					1			1						1						1					1							1	1	1							1
320		1						1						1						1					1						1	1	1						1		1			1
321			1					1						1						1					1						1	1	1	1	1	1	1		1		1			1	1
322		1						1						1						1					1						1	1	1	1		1			1		1		1
323		1						1						1						1					1								1	1									1
324					1			1	1		1	1			1								1			1					1	1	1	1	1	1	1	1	1		1			1		1
325			1					1						1						1					1								1	1		1					1		1	1
326		1							1					1						1					1						1	1	1	1					1		1			1
327				1				1						1						1					1						1	1	1	1							1			1
328		1						1						1						1					1						1	1	1			1		1			1		1	1
329					1				1	1	1	1			1						1					1					1	1		1		1			1	1	1		1	1
330				1					1					1								1				1					1	1	1	1										1
331		1						1						1						1					1						1		1	1		1		1			1			1		1
332		1						1						1									1		1						1		1	1		1					1
333		1						1						1									1		1						1	1	1	1		1		1	1	1	1		1	1	1	1
334		1						1						1						1					1						1	1	1	1		1					1			1
335			1					1						1								1			1						1	1	1	1			1	1	1		1
336				1				1						1						1					1						1	1	1	1	1	1		1	1		1
337					1				1					1							1					1					1	1	1	1		1	1	1					1	1	1
338		1										1			1							1						1			1	1	1	1		1		1					1			1
339			1					1						1						1					1						1	1	1	1		1					1
340		1							1						1							1					1					1		1		1			1	1	1		1	1
341		1						1						1						1					1						1	1		1		1				1	1		1	1
343				1					1						1							1					1				1							1	1
344					1				1	1	1	1			1						1					1					1	1	1	1		1					1					1
345					1			1						1						1					1						1	1		1		1					1			1		1
346				1					1	1	1	1											1					1			1	1	1	1		1		1			1		1	1		1
348				1								1			1							1				1					1			1							1		1
349					1				1	1				1									1			1					1	1	1	1		1	1		1		1		1	1
350		1							1					1							1					1					1	1	1	1	1	1	1	1	1		1			1
351		1						1						1						1					1						1		1	1		1		1	1		1			1
353				1					1	1				1								1					1				1	1	1	1		1	1			1	1					1
354		1						1						1						1					1						1	1	1	1		1		1	1		1			1	1
355		1						1						1								1			1							1	1	1		1			1	1	1			1	1
356		1						1						1									1					1			1	1	1	1		1	1	1	1	1	1		1	1	1	1
357		1						1						1						1					1							1	1	1		1	1		1	1	1		1
358					1				1					1									1					1			1	1	1	1		1	1			1	1		1			1
359		1						1						1						1					1						1	1	1	1		1	1		1	1	1		1	1		1
362			1					1						1						1					1						1		1	1		1	1		1		1			1
363			1					1						1						1					1								1	1		1			1		1			1
364		1						1						1						1					1							1	1	1		1			1		1			1
365		1						1						1						1					1						1	1	1	1		1				1			1	1	1	1
366		1						1	1					1								1				1					1	1	1	1		1	1				1			1
367				1					1								1					1					1				1	1		1	1	1	1	1		1	1			1		1
368		1									1	1			1							1				1					1	1	1			1			1	1	1		1	1	1
369		1						1						1								1			1						1	1	1	1		1			1		1			1
370		1						1						1								1			1						1	1	1	1	1	1			1					1
372		1							1					1								1			1						1	1	1	1		1			1	1	1			1		1
373				1					1													1				1					1	1	1	1									1
374					1				1					1								1					1				1	1	1	1	1	1	1	1			1			1	1	1
375			1					1						1						1					1							1	1	1					1		1			1
376						1			1		1				1							1						1			1	1		1		1	1	1	1	1	1			1		1
377				1					1					1						1					1						1	1	1	1		1	1	1			1			1
378					1				1	1	1	1		1						1					1						1	1	1	1		1										1
379					1							1			1							1					1				1	1	1	1		1	1	1		1	1			1		1
380					1				1						1							1					1						1	1		1				1
381					1							1			1								1					1			1	1	1	1		1					1				1
382					1				1		1				1						1					1					1	1	1	1		1	1	1		1	1			1		1
383		1									1			1								1				1					1	1	1	1		1			1		1			1		1
384					1				1		1				1						1					1					1	1	1	1	1	1	1	1	1		1			1	1
386		1						1						1						1					1						1	1	1	1		1			1	1	1		1	1	1
387					1				1					1								1				1					1	1	1	1		1					1					1
388		1						1						1						1					1						1	1	1	1		1	1	1	1		1			1
389						1			1		1						1				1					1					1	1	1	1		1		1	1	1	1		1	1		1
390		1						1						1								1			1						1	1	1	1		1				1	1		1	1
391					1						1	1			1								1					1			1	1	1	1		1	1	1	1		1		1	1		1
392				1					1	1	1	1					1					1					1				1	1	1	1	1	1	1	1		1	1					1
393		1						1						1						1					1						1	1	1	1		1					1			1		1
394				1					1					1							1				1						1	1	1	1				1		1			1	1		1
395		1						1						1						1					1						1	1	1	1		1	1	1	1	1	1		1	1	1
396						1		1						1								1			1						1	1	1	1		1			1		1			1		1
397				1					1		1				1							1					1					1		1		1	1	1			1
398				1					1	1	1	1			1							1					1				1	1	1	1		1		1					1	1
400					1			1	1					1									1		1						1	1	1	1		1	1	1			1			1	1	1
401					1				1					1								1			1						1	1	1	1		1		1	1		1			1		1
404		1						1						1								1			1						1	1	1	1		1					1			1
405		1						1	1								1					1				1					1	1	1	1		1			1	1	1				1
406				1					1					1								1						1			1	1	1	1		1					1	1	1	1	1
407				1								1					1					1					1				1			1				1		1	1		1	1		1
408						1		1						1						1					1						1	1	1	1		1		1	1		1			1
409		1						1						1						1					1						1		1	1		1					1
410		1						1						1						1					1						1	1	1	1		1			1	1	1		1	1
411		1						1						1						1					1						1	1	1	1	1	1	1		1		1			1	1	1
413		1						1						1						1					1						1		1	1		1	1	1	1		1			1
414		1						1						1							1				1						1		1	1						1	1		1
415				1					1					1									1					1			1	1	1	1							1		1	1
416					1				1		1				1								1					1			1		1	1		1	1	1			1			1	1	1
417			1					1						1						1					1							1	1	1		1			1		1			1
418		1						1	1					1							1				1						1	1	1	1		1		1	1		1			1
419			1						1					1						1							1			1	1	1	1	1		1		1	1		1			1	1
420		1						1						1								1			1						1	1	1	1		1			1		1
421			1					1						1						1					1						1	1	1	1		1			1		1			1
422					1				1	1	1	1			1								1					1								1
423		1						1						1						1					1						1	1	1	1	1	1	1	1	1		1			1		1
424		1						1						1						1					1							1	1	1		1			1		1
425				1					1					1								1			1						1	1		1		1		1			1			1	1
426		1							1					1									1					1			1	1	1	1		1		1
427		1							1						1						1					1						1									1		1	1
428				1					1	1	1	1		1							1					1					1	1	1	1		1		1					1	1
429		1						1						1						1					1						1		1	1	1	1					1		1	1
430		1							1	1	1	1			1							1					1				1	1	1	1		1			1		1		1	1
432				1					1					1								1			1						1	1	1	1		1			1		1			1
433			1					1						1						1					1						1	1	1	1		1					1			1
434					1							1										1						1			1	1	1	1		1		1			1		1			1
435				1					1	1	1	1			1								1					1			1	1	1	1		1			1		1		1	1
436					1				1					1							1				1							1	1	1					1	1				1
439					1				1		1				1							1				1					1			1						1						1
440			1					1						1						1					1						1	1	1	1		1					1			1
442			1					1						1						1					1						1	1	1	1		1			1		1			1
443					1							1					1					1					1				1	1	1	1		1	1		1					1		1
444		1						1						1						1					1								1	1		1			1		1		1
445				1				1						1						1					1						1	1	1	1		1			1		1			1	1	1
446		1						1						1						1					1								1	1		1			1		1		1	1	1
447		1							1					1						1					1						1		1	1		1	1	1			1			1		1
448			1					1						1						1					1						1		1	1					1
449		1						1						1								1			1						1	1	1	1		1	1		1	1	1			1
450		1						1						1						1					1						1	1	1	1		1		1	1	1	1			1		1
451		1						1						1								1			1						1	1	1	1		1					1		1
452					1			1						1								1			1						1	1	1	1		1			1	1	1				1	1
453		1						1						1								1			1						1	1	1	1	1			1	1	1	1			1
454			1						1					1								1			1						1	1	1	1		1		1	1	1	1			1
455						1		1						1									1		1						1	1	1	1		1					1			1
456		1						1						1						1					1						1	1	1	1					1		1			1
457		1									1	1			1								1			1					1	1	1	1		1							1	1
458					1				1						1						1					1					1	1	1	1	1	1	1	1		1	1			1		1
459		1						1						1								1			1						1	1	1	1		1			1	1	1		1	1		1
460		1						1						1								1			1						1			1					1		1
461		1						1						1						1					1						1	1	1	1	1	1	1		1		1		1	1	1
462		1						1						1						1					1							1	1	1		1			1		1			1
463		1						1						1						1					1							1	1	1					1		1
465		1						1						1									1		1						1	1	1	1	1	1	1	1	1	1	1			1		1
466		1						1						1								1			1						1	1	1	1		1	1	1		1	1			1	1	1
467		1						1						1						1					1							1	1	1		1			1		1			1
468				1							1	1			1							1						1			1	1	1	1		1					1		1	1
469					1				1													1						1			1	1	1	1		1		1		1				1	1	1
471		1						1						1						1					1						1	1	1	1		1	1		1		1			1
472		1						1						1						1					1								1	1		1													1
473					1				1					1								1			1							1	1	1		1	1				1		1
474					1				1	1	1	1			1								1					1			1	1	1	1		1			1	1	1			1
475		1							1	1				1								1			1						1	1	1	1		1
476		1						1						1						1					1						1	1	1	1					1	1	1
477		1						1						1						1					1							1	1	1					1
478		1						1						1								1			1						1		1	1		1					1			1
479				1					1		1				1						1				1						1	1	1	1		1	1	1		1	1			1		1
480		1						1						1									1		1						1	1	1	1		1			1	1	1			1	1	1
481		1							1													1					1				1	1	1	1		1	1			1	1					1
482				1					1					1							1					1								1		1		1	1	1				1
483		1							1					1								1					1					1	1	1		1					1			1
484		1						1						1						1					1						1	1	1	1		1			1	1	1		1	1	1
485		1							1								1					1			1								1	1		1			1		1
486					1			1						1							1				1						1	1	1	1		1	1		1	1
487		1										1			1								1			1					1	1	1	1		1								1		1
488		1						1						1						1					1						1	1	1	1					1
489		1							1					1						1					1						1	1	1	1					1	1	1			1
490		1						1						1						1					1						1	1	1	1							1
491		1						1						1						1					1						1	1	1	1		1	1	1	1	1	1			1	1
492						1						1			1								1					1			1	1	1	1		1	1	1		1	1		1	1		1
493					1				1	1	1	1			1							1				1					1	1	1	1		1					1			1	1	1
494		1							1	1	1	1			1		1					1					1						1	1		1
495		1						1						1								1					1				1	1	1	1	1	1					1		1	1		1
496			1						1					1								1			1							1	1	1		1			1		1			1	1
497					1				1		1						1					1				1					1		1	1		1		1	1	1	1			1	1	1
498		1						1						1						1					1						1	1	1	1		1	1		1		1		1	1
499				1					1		1				1								1					1			1	1	1	1		1	1	1			1			1
500				1					1					1								1					1				1		1	1		1					1			1		1
501		1						1						1								1			1						1	1	1	1					1	1	1			1	1
502		1						1						1						1					1						1	1	1	1		1	1		1	1	1			1
503		1							1					1								1			1						1	1	1	1		1		1	1	1	1		1	1	1
504					1				1					1							1					1					1	1	1	1	1	1	1	1	1	1	1			1	1	1
505		1						1						1						1					1								1	1						1	1
506		1						1						1						1					1								1	1							1		1	1	1
507		1							1	1	1	1			1							1				1					1	1	1	1		1			1		1			1	1	1
508					1				1	1	1	1			1							1				1					1	1	1	1		1	1							1
509				1								1										1						1			1	1		1		1					1			1		1
510					1				1					1						1					1						1	1	1	1							1			1		1
511					1				1	1	1	1			1							1					1				1	1	1	1	1	1	1	1	1	1	1		1	1		1
512		1						1						1								1			1									1										1
513		1						1						1						1					1							1	1	1	1	1	1	1			1		1	1
514				1				1						1						1					1						1	1	1	1			1		1		1			1	1
515		1						1						1						1					1						1	1	1	1		1		1	1	1	1
517		1							1	1				1								1				1					1	1		1		1		1	1					1
518		1						1						1						1					1						1		1	1							1
519		1						1						1						1					1						1		1	1	1	1	1	1	1	1
520		1						1						1						1					1						1	1	1	1	1	1	1	1	1		1			1
521		1						1						1						1					1						1	1	1	1		1		1	1	1	1		1	1	1
522		1						1						1						1					1						1	1	1	1		1					1
523		1							1					1							1					1					1	1	1	1		1		1	1	1	1			1	1
524					1				1					1									1					1				1		1		1	1				1			1
525		1						1	1					1								1			1						1	1	1	1		1			1		1
528		1						1						1						1					1						1	1	1	1		1	1		1		1			1
529		1										1		1						1					1						1	1	1	1	1	1	1	1						1	1
530		1						1						1						1					1						1	1	1	1		1			1	1	1			1
531		1						1						1						1					1								1	1		1			1				1
532				1					1		1			1								1					1					1	1	1		1			1	1	1		1	1	1
534					1			1						1						1					1						1	1	1	1		1			1	1	1			1	1	1
535		1						1						1						1					1								1	1		1			1		1			1
536		1						1	1					1						1					1						1	1	1	1		1	1		1		1		1	1	1	1
537						1		1						1						1					1						1	1	1	1		1		1	1		1			1		1
538		1						1						1						1					1						1	1	1	1		1				1	1			1
539					1			1						1									1		1						1		1	1		1			1		1			1	1
540					1				1					1								1			1						1	1	1	1		1	1	1	1	1
541						1			1					1								1			1						1	1	1	1		1			1	1	1					1
542		1						1	1					1								1			1						1	1	1	1		1	1	1			1			1	1	1
543					1							1			1						1					1					1	1	1	1		1	1	1	1		1		1	1	1	1
544		1						1						1								1			1						1	1	1	1		1			1		1
545		1						1						1						1					1						1	1	1	1		1			1	1	1			1
546				1					1		1	1			1							1					1				1	1	1	1		1		1	1
547		1						1						1								1						1			1		1	1		1			1	1	1			1
548		1							1					1							1				1							1	1	1		1					1
549		1							1					1						1					1							1	1	1		1					1		1	1
550				1					1					1						1					1						1	1	1	1		1			1		1		1	1	1
552		1						1						1						1					1						1	1	1	1		1			1	1	1		1	1
553		1						1						1						1					1						1	1	1	1		1			1		1		1	1	1	1
554		1							1		1			1						1					1						1	1	1	1		1
556			1					1						1						1					1						1	1	1	1		1			1	1	1			1		1
558		1						1						1						1					1						1		1	1		1					1			1		1
559					1				1	1	1	1			1								1					1			1	1	1	1		1			1		1			1
560		1						1						1						1					1						1		1	1					1		1		1	1	1
561					1				1		1						1					1				1					1	1	1	1		1					1			1	1	1
562						1			1		1			1						1					1						1		1	1	1	1		1		1				1
563		1							1					1						1					1								1	1							1		1
564			1					1						1						1					1						1	1	1	1	1	1	1	1	1		1		1	1	1
565		1						1						1						1					1						1	1	1	1		1					1			1	1
566				1					1					1						1					1						1					1					1		1	1
567					1				1					1									1					1			1	1	1	1		1			1		1		1	1	1
568		1						1						1						1					1						1	1	1	1		1	1	1	1		1			1	1
569				1					1	1	1				1						1					1					1	1	1	1		1				1	1			1	1	1
570				1				1						1								1					1				1			1		1							1	1		1
571		1							1					1								1					1				1			1		1
572			1					1						1									1		1						1	1	1	1		1			1	1	1			1
573		1							1					1							1					1					1	1	1	1		1		1			1
575		1						1						1						1					1						1		1	1		1		1	1		1		1	1
576						1			1					1								1					1				1	1		1		1			1				1	1
577		1							1					1									1					1			1	1	1	1	1	1	1	1			1			1
578						1		1						1						1					1						1	1	1	1	1	1			1		1		1	1		1
579					1				1		1	1			1								1					1			1	1	1	1		1				1	1			1	1	1
580		1						1						1						1					1							1				1								1
581				1					1					1								1			1						1	1	1	1		1	1	1		1
582		1						1						1						1					1						1	1	1	1		1
583				1					1	1	1				1								1					1			1	1		1		1								1	1	1
584					1			1						1									1					1			1	1		1		1					1		1	1	1	1
585		1						1						1						1					1						1	1	1	1		1			1	1	1		1	1					1
587				1					1	1	1	1			1						1					1					1		1	1		1								1		1
588		1						1						1						1					1						1		1	1	1	1	1				1	1	1	1
589		1							1					1						1					1						1	1	1	1		1			1		1			1
590		1						1						1						1					1						1	1		1		1
592					1				1					1							1					1					1	1	1	1		1	1							1		1
593		1						1						1						1					1								1	1		1			1		1			1
594			1						1					1									1		1						1	1	1	1		1					1		1	1
595				1					1					1								1				1					1	1		1		1					1			1		1
597		1						1						1						1					1						1		1	1		1	1		1		1
598		1						1						1						1					1						1		1	1		1			1		1		1	1
599		1							1					1									1					1			1	1	1	1				1	1	1	1			1
600		1							1		1												1					1			1	1	1	1		1		1	1	1	1			1
601						1		1						1									1		1						1	1	1	1		1			1	1	1					1
602				1				1						1						1					1						1					1			1				1
603		1						1						1							1				1						1	1		1		1		1			1		1			1
604					1				1	1	1	1			1							1				1					1	1	1	1		1	1		1		1			1		1
605		1						1						1						1					1						1		1	1		1					1
606					1				1					1							1				1						1	1	1	1		1		1	1	1	1					1
607		1						1						1								1			1						1		1	1		1			1		1				1	1
609		1						1						1						1					1						1	1	1	1		1		1			1			1
610		1							1					1								1						1			1	1		1		1	1	1	1	1	1			1		1
611					1				1		1						1					1					1				1	1	1	1		1		1			1			1	1
612		1						1						1						1					1						1	1	1	1		1	1				1					1
613		1						1						1							1					1					1	1		1		1		1			1			1
614				1					1	1	1	1			1						1					1						1	1	1		1	1	1	1	1	1			1		1
615		1						1						1						1					1						1	1	1	1	1	1	1	1	1	1	1			1	1
616						1			1					1								1			1						1	1	1	1		1					1			1	1	1
617				1					1		1				1								1					1			1	1	1	1						1	1			1		1
618		1						1	1					1						1					1						1	1	1	1		1			1		1				1
619		1						1						1						1					1						1	1	1	1						1	1			1
620						1		1	1					1							1				1	1					1	1	1	1	1	1	1	1			1		1	1	1	1
621		1						1						1						1					1						1	1	1	1				1	1		1		1	1
622				1					1					1							1					1					1		1	1		1					1
623		1							1								1					1					1				1			1		1			1		1			1
627		1							1						1							1						1			1	1	1	1		1				1				1
628		1							1								1					1					1				1	1		1		1					1					1
629		1						1						1								1					1				1	1	1	1		1		1			1			1
630					1				1	1	1			1									1					1			1	1	1	1	1	1	1	1		1				1		1
632					1							1			1							1				1					1	1	1	1		1			1		1			1
633		1							1					1								1					1				1	1	1	1		1			1		1			1	1
634		1						1	1					1								1					1				1	1	1	1		1					1			1
635		1						1						1						1					1								1	1		1					1			1
636				1					1					1									1					1			1	1	1	1		1		1			1		1	1		1
637		1						1						1						1					1						1	1	1	1									1
638						1			1	1	1	1											1					1			1	1		1		1				1	1			1		1
639			1						1					1						1					1						1	1	1	1		1			1		1			1		1
640		1						1						1						1					1						1	1	1	1		1		1	1	1	1			1	1	1
641		1						1						1								1					1				1	1	1	1		1					1					1
642		1							1					1						1					1						1	1	1	1							1
643		1						1						1						1					1						1			1		1			1		1		1	1
644		1						1						1						1					1						1	1	1	1		1			1		1			1
645		1						1	1					1						1					1						1		1	1				1			1		1	1
646		1							1					1								1						1			1		1	1		1			1		1					1
647		1						1						1						1					1						1	1	1	1		1	1		1		1			1
648					1				1		1				1						1					1					1	1		1		1	1		1	1	1			1
649		1						1						1						1					1						1		1	1		1					1
650		1						1						1						1					1						1	1	1	1	1	1	1	1	1		1
651					1				1	1	1	1			1							1				1					1	1	1	1		1					1		1	1		1
652		1						1						1						1					1						1	1	1	1		1		1	1		1			1	1	1
653		1						1						1						1					1						1	1	1	1		1		1	1		1			1		1
654		1						1						1								1					1				1	1	1	1		1			1	1	1			1	1	1
655			1								1			1						1					1								1	1		1		1	1		1			1
656				1					1					1								1			1						1	1	1	1		1					1			1		1
657					1				1						1						1					1					1	1		1										1		1
658		1						1						1								1			1						1	1	1	1		1	1		1		1		1	1	1
659		1							1														1					1			1	1	1	1		1							1			1
660		1							1					1								1					1				1	1		1		1	1	1			1			1		1
661					1				1	1	1	1			1							1				1					1	1	1	1	1	1	1	1	1	1	1			1	1	1
662		1							1	1	1	1			1								1					1				1	1	1		1					1
664		1						1														1			1						1	1	1	1		1			1	1	1		1	1		1
665				1					1			1					1					1			1						1	1	1	1		1				1	1			1	1	1
666		1						1						1						1					1						1	1	1	1		1	1	1	1		1			1
668		1						1	1					1						1					1						1	1	1	1		1	1	1		1	1			1
669		1							1					1								1					1				1	1	1	1		1	1	1	1		1			1
670		1						1						1									1		1								1	1					1		1			1
672		1						1						1								1			1						1	1	1	1		1	1		1	1	1			1		1
674		1							1	1				1								1					1				1	1	1	1		1			1		1			1
675		1						1						1						1					1								1	1				1	1
676					1				1	1	1				1							1					1				1	1	1	1		1
677					1				1		1	1			1							1					1				1	1	1	1		1		1			1					1
678				1					1		1				1							1					1				1	1	1	1							1			1		1
679			1					1						1						1					1						1	1	1	1				1	1		1
681		1						1						1								1					1				1	1	1	1		1					1			1
683				1					1		1	1			1						1				1						1	1	1	1	1	1	1	1						1		1
684		1						1	1					1						1					1							1	1	1		1	1	1					1	1
685		1							1					1								1					1				1	1	1	1		1					1			1		1
686					1				1		1						1						1					1			1	1		1		1		1		1	1			1		1
687		1						1	1					1						1					1						1		1	1		1			1		1			1
688		1						1						1									1					1			1	1	1	1		1					1			1
690		1						1						1								1			1						1	1	1	1		1	1	1
691		1						1						1								1			1						1	1	1	1		1	1	1	1		1		1	1	1
692		1						1						1						1					1						1	1	1	1		1		1	1	1	1			1	1
693						1			1	1	1	1			1							1				1					1	1	1	1		1				1	1		1	1		1
694		1						1						1								1				1					1	1		1		1				1	1			1	1	1
695			1						1		1			1								1			1						1	1	1	1	1	1	1	1	1	1	1			1	1	1
697					1			1						1									1					1			1			1		1					1
698						1			1	1	1	1					1					1					1				1	1	1	1		1			1	1	1			1
699		1						1						1						1					1						1		1	1		1		1			1			1
700					1				1	1	1	1			1						1					1																	1
702		1							1	1	1	1			1						1					1					1	1	1	1		1			1							1
703						1		1	1					1						1					1						1	1	1	1		1		1	1	1	1		1			1
704		1						1						1								1					1					1	1	1		1			1	1	1			1
705				1								1			1								1					1			1	1		1		1					1			1
706					1							1			1						1					1					1	1		1	1	1	1		1		1		1	1
707		1							1					1								1					1					1	1	1		1		1	1	1	1		1	1	1
708			1					1						1						1					1						1	1	1	1		1	1		1		1
709		1							1					1								1					1				1	1	1	1		1		1	1	1	1
711		1						1						1								1			1						1	1	1	1		1	1	1	1		1			1	1
712						1			1	1	1	1		1	1					1	1		1		1	1					1	1	1	1		1		1					1	1
714		1						1						1						1					1						1	1	1	1							1			1	1
717					1			1						1								1					1				1	1	1	1	1	1	1	1	1	1	1			1		1
718		1						1						1						1					1						1	1	1	1		1					1			1
719		1							1													1					1				1	1	1	1					1		1		1		1	1
720		1						1						1						1					1						1	1	1	1												1
721					1							1			1						1					1					1	1		1		1				1	1			1		1
722					1				1		1				1						1					1					1	1		1		1			1		1			1
723					1				1					1						1	1	1	1		1	1	1				1	1	1	1			1				1		1	1		1
724		1							1	1	1	1		1									1					1			1			1		1							1	1		1
725				1				1						1						1					1							1	1	1		1			1		1			1
726					1						1			1						1					1						1		1	1		1
727		1						1						1						1					1						1		1	1		1			1		1
728		1						1						1								1					1				1	1	1	1			1	1	1	1	1			1
729		1						1						1						1					1						1		1	1					1	1	1
730					1							1			1								1					1								1		1	1					1
731					1				1		1			1								1				1					1	1	1	1		1			1		1			1		1
732		1							1					1								1			1						1	1	1	1				1			1			1	1
733		1						1						1								1			1							1	1	1				1			1			1
736			1					1						1						1					1						1	1	1	1	1	1	1	1
737		1						1						1						1					1								1	1
738		1						1						1						1					1						1		1	1		1			1		1			1
739		1							1		1	1			1								1					1			1	1	1	1		1			1		1			1		1
740		1						1						1						1					1						1	1	1	1		1			1	1	1			1
741				1					1					1							1					1					1		1	1		1				1	1			1
742					1				1	1	1	1			1							1						1			1	1	1	1		1		1	1		1			1
743		1							1	1	1	1			1								1			1					1	1		1		1	1			1		1	1	1		1
744				1					1	1	1	1			1							1					1					1		1		1	1						1	1	1
746				1					1		1				1							1				1					1	1	1	1		1		1	1	1	1			1		1
747		1							1	1	1	1					1					1					1				1	1	1	1				1	1	1	1			1		1
748		1							1					1								1			1						1		1	1		1	1		1		1			1		1
749		1						1						1							1					1					1	1	1	1	1	1	1	1	1		1		1	1	1	1
750						1			1	1	1	1			1							1				1					1	1	1	1		1	1	1			1			1		1
751		1									1				1							1					1				1	1	1	1		1	1		1	1			1	1	1	1
752		1						1						1						1					1						1	1	1	1		1			1	1	1		1	1	1	1
753		1						1						1						1					1							1		1		1			1	1	1			1	1
754				1					1		1						1						1					1			1			1		1								1		1
755				1					1					1								1			1						1	1		1		1		1	1		1			1		1
756		1						1						1						1					1						1	1	1	1	1	1	1	1	1	1	1			1
757					1				1	1	1	1											1					1			1	1	1	1		1		1	1	1						1
758				1					1		1						1					1					1				1	1	1	1		1	1	1			1		1	1		1
759		1						1						1								1			1						1	1	1	1		1		1	1	1	1			1
760				1					1					1								1					1				1	1	1	1		1					1			1
761		1						1						1						1					1						1	1	1	1	1	1		1	1		1		1	1
762		1								1		1		1						1					1						1	1	1	1		1					1			1		1
763		1							1					1									1		1						1	1	1	1		1			1	1	1		1
765				1				1	1					1									1		1						1	1	1	1		1			1	1	1
766		1							1		1												1					1			1		1	1		1					1			1	1	1
767		1						1						1						1					1						1	1		1			1			1	1			1
768				1					1		1				1							1					1				1	1	1	1		1				1	1			1	1
769		1							1		1						1					1					1				1		1	1		1	1	1	1		1
770			1					1						1								1					1				1	1	1	1		1	1	1		1	1		1
771		1						1						1						1					1								1	1		1			1	1	1			1
772				1				1	1					1						1					1						1	1	1	1				1			1			1		1
773		1						1						1						1					1							1	1	1		1		1	1	1	1			1
774		1						1						1						1					1						1	1	1	1					1		1
775					1				1		1	1			1						1					1					1	1	1	1		1			1	1	1		1	1		1
776				1					1					1						1					1						1	1	1	1		1	1			1		1	1			1
777			1						1					1						1					1						1	1	1	1				1	1		1					1
778		1						1						1						1					1						1	1	1	1		1					1		1
779					1				1	1	1	1			1							1				1					1	1	1	1		1		1	1	1	1		1	1	1	1
780					1				1						1						1					1					1	1	1	1		1		1		1	1			1		1
781				1								1					1				1					1					1	1	1	1	1	1	1	1			1			1	1	1
782			1					1						1						1					1						1		1	1		1			1	1						1
783					1				1		1				1								1					1			1		1	1		1			1	1				1	1
784		1						1															1					1			1	1		1		1				1	1					1
785		1						1						1								1			1						1	1		1		1			1		1			1
786		1						1						1						1					1						1		1	1					1					1
787		1							1					1								1				1					1	1	1	1					1		1
788		1						1						1								1					1				1	1	1	1		1	1				1					1
789		1						1						1								1						1			1	1	1	1		1		1	1	1	1		1	1
790		1							1					1								1					1				1	1	1	1		1	1	1			1			1		1
791		1						1						1						1					1						1	1	1	1		1		1	1		1			1
792		1						1						1								1			1						1	1	1	1		1					1			1
793					1				1	1	1				1						1							1				1	1	1		1			1		1		1	1
794				1					1		1	1			1						1					1					1	1		1		1								1
795		1							1					1								1					1				1	1	1	1		1	1	1	1	1	1					1
796		1						1							1					1					1						1	1	1	1		1			1	1	1			1	1	1
797		1							1					1						1					1						1	1	1	1		1			1	1	1			1
798				1					1	1	1	1			1							1						1			1	1	1	1		1								1
799					1				1	1				1								1					1				1	1	1	1	1	1	1	1	1	1	1			1		1
800		1							1					1									1		1							1		1		1					1		1	1
801		1							1					1									1					1				1	1	1		1					1			1
802		1						1						1								1			1							1	1	1		1			1	1	1			1
803				1								1			1						1					1					1	1	1	1		1		1	1					1		1
804						1			1					1								1					1						1	1							1
805		1							1						1							1					1					1	1	1		1				1	1			1
806					1			1						1								1			1						1	1		1		1			1	1	1			1
807				1					1		1				1						1					1					1		1	1		1			1					1
808		1							1					1									1		1							1	1	1		1					1			1
809		1						1						1						1					1						1			1		1		1	1	1	1			1	1	1
810					1				1		1					1						1			1						1		1	1		1					1		1	1		1
811		1						1						1								1			1						1	1		1		1			1		1
812		1							1					1						1					1						1	1	1	1		1					1		1	1
813		1							1					1									1					1			1	1	1	1					1		1			1	1
814		1						1						1						1					1						1	1	1	1		1			1		1			1
815		1							1					1						1					1						1	1	1	1					1		1
816		1						1						1								1			1						1	1	1	1					1		1			1
817					1				1					1								1					1				1	1	1	1		1			1	1	1		1	1		1
818				1				1						1						1		1	1		1		1				1	1		1		1		1
819				1				1						1									1					1			1	1	1	1		1			1		1		1	1	1
820		1						1						1						1					1						1	1	1	1		1		1		1	1			1		1
821		1						1						1									1		1						1		1	1		1		1			1		1	1
822			1					1						1						1					1						1	1	1	1		1	1		1	1	1			1	1
823				1					1					1								1						1			1	1	1	1		1							1	1		1
824		1						1						1									1		1							1	1	1		1			1		1			1
825			1					1						1						1					1							1	1	1		1			1		1			1
826				1								1			1							1				1						1	1	1		1					1
827				1					1	1	1	1			1								1			1					1	1	1	1		1		1			1		1			1
828		1						1						1						1					1						1		1	1						1	1			1	1	1
829			1					1						1						1					1						1	1	1	1		1			1	1	1
831		1						1						1						1					1						1	1	1	1							1		1
832					1				1	1	1	1											1					1			1	1	1	1		1	1	1	1	1	1		1	1	1	1
833		1						1	1														1		1						1	1	1	1										1
834			1					1						1									1		1						1	1	1	1		1		1		1	1
835			1						1					1								1			1						1	1	1	1	1	1	1	1		1	1			1
836				1					1						1								1				1					1	1	1		1			1	1			1	1
837			1					1						1								1			1						1	1	1	1			1	1			1		1	1		1
838		1							1	1	1	1			1						1					1					1		1	1		1										1
839					1				1	1	1			1						1					1						1	1	1	1		1	1				1		1			1
840					1				1	1	1	1			1						1					1					1	1	1	1		1		1	1	1	1		1	1		1
841		1						1						1						1					1						1	1	1	1		1			1		1
842		1						1						1								1			1						1	1	1	1		1	1	1	1	1	1		1	1		1
843					1				1						1								1			1					1	1	1	1							1			1		1
844		1							1					1									1					1			1	1	1	1		1	1	1			1			1
845		1						1						1						1					1						1	1		1		1			1
846		1						1						1						1	1	1	1		1	1	1				1	1	1	1		1	1	1	1		1			1
847		1						1						1						1					1						1	1	1	1		1		1			1			1	1
848		1						1						1						1					1						1		1	1		1			1		1			1
850		1						1						1						1					1						1	1	1	1		1	1				1			1		1
851					1				1	1	1	1			1						1					1						1	1	1		1	1	1	1		1			1
852		1						1						1						1					1						1	1	1	1		1	1	1	1		1		1	1	1
853		1						1						1						1					1						1		1	1	1	1	1	1	1	1	1			1
854				1					1	1	1	1			1						1					1					1	1	1	1		1			1	1	1			1	1	1
855		1										1			1							1					1				1	1	1	1		1					1		1	1	1
857		1						1						1									1					1			1	1	1	1		1		1
858				1					1					1									1					1			1		1	1		1		1	1	1	1		1	1
859						1			1					1								1			1						1	1	1	1		1	1	1	1	1	1			1		1
860		1						1						1								1			1						1	1	1	1		1		1	1	1	1
862		1						1						1						1					1						1	1	1	1	1	1	1	1	1		1			1
863		1						1						1						1					1								1	1		1					1
865				1					1						1	1	1				1	1	1			1	1				1		1	1		1	1		1		1			1
866					1			1						1									1				1				1	1	1	1		1		1	1		1		1	1
867		1						1							1					1					1						1	1	1	1	1	1	1	1	1		1			1
868		1						1						1						1					1						1	1	1	1	1	1	1	1	1		1		1	1
869		1						1	1					1						1					1								1	1		1		1			1			1
873		1						1	1					1								1			1						1	1	1	1		1					1
874				1				1						1						1					1						1					1							1	1
876		1							1					1							1					1					1	1	1	1						1				1
878		1						1						1								1					1				1	1		1							1			1	1
879				1					1		1	1					1					1					1				1			1		1					1			1		1
880		1							1														1					1			1	1	1	1		1				1	1
881				1					1	1				1								1					1				1	1		1		1					1		1	1
882		1						1						1								1					1				1	1	1	1		1			1	1	1			1
883					1				1					1									1					1			1	1	1	1		1			1							1
884		1						1						1						1					1						1	1	1	1	1	1	1	1	1	1	1			1
885				1				1						1								1					1				1	1	1	1		1
886					1				1					1								1				1					1	1	1	1		1							1	1
887						1		1						1									1		1							1	1	1		1			1	1	1			1
889				1					1					1								1				1					1	1	1	1		1					1			1
891				1					1	1	1	1			1							1				1					1	1	1	1					1		1			1	1	1
892			1						1								1					1					1				1	1	1	1		1					1			1	1
894					1				1		1				1						1					1						1	1	1		1							1	1
895		1							1					1								1						1			1	1	1	1		1					1			1
896			1					1						1						1					1						1	1	1	1		1					1			1
897			1						1					1						1					1						1		1	1				1			1		1
899		1							1					1									1					1			1	1	1	1		1	1	1	1	1	1			1	1
900		1						1						1								1			1						1	1	1	1	1	1	1	1	1		1			1		1
901		1						1						1						1					1							1	1	1		1		1	1		1			1
902					1			1	1														1					1			1	1		1		1		1	1	1	1					1
904		1						1						1								1			1						1	1	1	1		1	1	1	1		1		1	1	1
906						1			1	1	1	1			1						1					1					1	1	1	1		1		1						1
907		1						1						1						1					1						1		1	1		1	1	1			1
908				1				1						1									1					1			1	1	1	1	1	1	1	1		1	1			1		1
909		1							1					1						1					1							1		1		1								1
910					1				1												1					1					1	1	1	1		1				1	1			1	1	1
911		1						1						1							1				1						1	1	1	1	1	1	1	1	1		1		1	1	1	1
912				1					1					1									1					1			1	1	1	1		1										1
913		1						1						1								1						1			1	1	1	1	1	1	1	1	1		1		1	1	1
914		1							1					1						1					1						1	1	1	1		1	1			1	1	1	1
915				1					1					1								1			1							1		1		1	1				1		1	1
917			1					1						1						1					1						1	1	1	1	1	1	1	1		1			1	1
918				1					1	1	1						1					1					1					1	1	1		1					1
919		1							1					1								1					1				1	1	1	1	1	1	1	1	1		1
920			1					1						1						1					1						1	1	1	1	1	1	1	1	1	1	1		1	1
922				1					1	1	1	1			1							1				1					1	1	1	1	1		1	1								1
923		1						1												1					1						1	1	1	1	1		1	1	1		1		1	1	1
924		1						1						1							1					1					1	1	1	1	1	1	1	1	1					1	1	1
925		1						1						1						1					1						1	1	1	1		1			1		1			1		1
926		1							1					1								1			1						1	1	1	1		1			1		1		1	1
927		1						1						1									1		1						1	1	1	1		1				1	1		1	1	1	1
928		1						1						1						1					1						1		1	1					1		1
929					1				1	1	1	1			1						1					1					1	1	1	1						1	1			1
930				1					1					1									1					1			1	1		1		1			1	1	1		1	1		1
931				1					1					1								1					1				1	1	1	1	1	1	1	1						1		1
932		1						1						1									1		1								1	1		1			1		1			1
933		1						1						1						1					1						1	1	1	1		1		1	1		1			1		1
934			1					1						1						1					1						1	1	1	1	1	1	1	1	1		1			1		1
935		1						1						1						1					1						1	1	1	1	1	1	1	1	1		1		1	1
936		1						1						1						1					1						1		1	1		1			1	1	1					1
937					1				1					1								1					1				1	1		1		1		1					1	1		1
938				1					1			1									1					1					1	1				1			1
939		1							1					1									1					1			1	1	1	1		1		1			1		1	1		1
940			1						1					1								1					1				1	1	1	1					1	1	1			1
941		1						1							1					1					1						1	1	1	1		1	1	1						1	1
942						1			1	1	1	1			1							1						1			1	1	1	1		1		1			1			1		1
943				1					1	1	1	1					1					1					1				1	1	1	1		1	1	1						1
944		1						1						1						1					1						1	1	1	1	1	1	1	1			1			1
945					1			1						1						1					1						1		1	1	1	1	1	1			1			1	1
946				1							1	1					1					1					1				1	1	1	1		1								1		1
947			1					1						1						1					1						1	1	1	1		1			1	1	1		1	1	1
949		1							1					1						1					1						1	1	1	1		1			1	1	1		1	1	1	1
950		1							1	1	1	1			1							1				1					1	1	1	1		1			1				1
951					1						1			1								1			1							1		1		1		1					1	1
952		1						1															1					1				1	1	1	1	1	1	1	1	1	1		1
953		1						1						1									1		1						1	1	1	1	1	1	1	1	1		1			1		1
954		1							1					1						1					1						1	1	1	1		1			1				1	1		1
955		1							1					1								1			1						1	1	1	1		1	1				1			1
956		1						1						1									1		1						1	1	1	1		1	1	1	1		1		1	1	1	1
957		1						1						1									1					1			1	1	1	1		1		1	1		1		1	1	1	1
958				1					1					1									1					1			1	1	1	1		1			1	1	1			1	1	1
959		1						1						1						1					1							1	1	1		1		1
960		1						1						1								1			1						1	1	1	1		1		1	1		1		1	1
961		1						1						1								1					1				1	1	1	1		1	1	1	1		1
962		1							1					1						1					1						1	1	1	1			1	1	1	1	1			1	1
963		1						1						1									1		1						1		1	1		1					1
964			1					1						1						1					1						1		1	1		1			1	1	1			1
965					1				1					1									1		1						1	1	1	1		1					1			1		1
966			1					1						1						1					1						1	1	1	1		1				1	1				1
967				1					1	1	1	1			1								1					1			1		1	1		1							1	1		1
969						1		1	1					1							1							1		1	1	1	1	1		1			1		1
970		1							1					1							1					1					1	1	1	1		1				1	1		1	1
971		1						1						1						1					1						1	1	1	1		1	1	1		1	1			1	1	1
972		1						1						1									1		1						1	1	1	1		1		1		1	1			1
973				1					1	1					1							1					1				1	1		1		1	1	1	1		1			1
974		1						1						1						1					1							1	1	1				1			1			1	1
975		1						1						1						1					1						1	1	1	1	1	1	1		1		1			1
976		1						1						1						1					1						1	1	1	1		1		1	1	1	1		1
977		1						1	1					1						1					1						1	1	1	1		1	1	1	1		1			1		1
978		1						1						1						1					1						1	1	1	1		1			1		1			1
979		1						1						1						1					1						1	1	1	1		1			1		1			1
980		1						1	1					1									1					1			1	1		1	1	1	1	1	1		1			1		1
981				1					1		1	1				1						1				1					1	1	1	1		1	1	1			1			1	1	1
982		1						1						1						1					1						1	1	1	1		1			1		1			1
983		1						1						1								1			1						1	1	1	1		1	1		1		1			1		1
984		1						1						1								1			1						1		1	1		1	1	1	1		1			1
985					1				1	1	1	1			1								1					1			1	1	1	1		1		1			1					1
986		1							1														1					1			1	1	1	1		1		1			1			1
987		1						1						1								1			1						1	1	1	1		1	1		1	1	1		1	1
988					1			1	1					1									1					1			1		1	1		1					1			1	1	1
989					1			1						1						1					1						1	1	1	1		1	1	1	1		1			1		1
990					1				1	1	1	1			1								1					1				1	1	1		1	1	1	1	1	1			1	1
992					1				1					1								1					1				1	1	1	1		1					1		1	1	1	1
993		1							1					1									1		1						1	1	1	1	1	1	1	1			1			1	1
994					1			1						1									1					1			1	1	1	1		1		1	1		1		1	1		1
995		1						1						1						1					1						1	1	1	1		1	1	1		1	1			1
996		1						1						1						1					1						1	1	1	1		1		1	1		1
997		1						1						1						1					1						1	1	1	1		1		1	1	1	1		1	1	1	1
998			1					1						1						1					1						1	1	1	1		1			1	1	1		1	1	1	1
999					1				1		1				1								1					1			1	1	1	1		1	1				1			1
1000				1								1										1					1				1	1	1	1										1
1001		1						1						1						1					1						1		1	1		1			1		1		1	1	1	1
1002		1						1						1						1					1								1	1					1				1
1003		1						1						1						1					1						1	1	1	1	1	1		1		1	1		1	1
1004		1						1						1								1			1									1		1			1		1
1005				1					1					1								1					1				1	1		1		1			1					1	1	1
1006		1						1						1						1					1							1	1	1		1
1007		1						1						1							1				1						1	1	1	1		1			1		1			1		1
1008		1						1	1					1						1					1						1	1	1	1		1	1	1			1			1
1009		1						1						1						1					1						1	1	1	1	1	1	1	1	1		1			1
1010		1						1						1						1					1						1	1	1	1		1				1	1			1		1
1011						1			1					1									1					1			1			1		1			1		1		1	1
1012					1				1					1								1					1				1	1	1	1		1			1					1
1013		1							1		1				1							1			1						1	1	1	1		1	1	1		1	1			1	1
1015		1						1						1						1					1						1	1	1	1		1		1	1		1			1
1016		1						1						1						1					1							1	1	1				1	1		1	1	1	1	1
1017		1						1						1						1					1						1	1	1	1							1			1
1019			1						1					1								1			1					1	1	1	1	1	1	1	1		1	1	1			1
1020		1							1														1					1			1	1	1	1		1		1			1			1
1021		1							1														1					1			1	1	1	1		1		1			1			1
1022		1							1														1					1			1	1	1	1		1		1			1			1
1023						1			1														1					1			1	1	1	1		1	1	1	1					1
1024			1						1					1						1					1						1	1	1	1		1			1	1	1			1		1
1025		1						1						1						1					1						1	1	1	1		1		1					1	1
1027					1			1						1						1					1						1	1	1	1		1	1	1		1	1		1	1	1
1028		1							1														1					1			1	1	1	1		1		1			1			1
1029		1						1						1						1					1						1	1	1	1		1	1	1		1	1			1	1
1030		1							1					1									1					1				1	1	1		1	1	1						1	1
1031		1							1														1					1			1	1	1	1		1		1			1			1
1032		1							1														1					1			1	1	1	1		1		1			1			1
1033		1							1														1					1			1	1	1	1		1		1			1		1
1034			1					1						1						1					1						1	1	1	1		1								1
1035					1				1		1	1			1							1				1					1	1	1	1		1					1			1
1036		1						1						1						1					1						1	1		1			1		1		1					1
1037					1				1		1						1					1					1				1	1	1	1	1	1	1	1			1			1		1
1038		1						1						1									1					1			1	1	1	1
1039		1						1						1						1					1						1	1	1	1		1			1	1	1			1	1
1041				1				1						1						1					1						1	1	1	1					1					1	1
1042		1						1						1						1					1						1	1	1	1		1		1		1	1			1
1043		1						1						1						1					1						1	1	1	1					1		1
1044				1								1					1					1					1				1	1	1	1		1							1	1		1
1045					1				1	1	1	1			1						1					1					1	1	1	1		1			1		1			1
1046					1						1				1							1				1					1	1	1	1		1			1					1		1
1047		1						1						1								1			1						1	1	1	1	1	1	1	1	1		1					1
1048		1						1							1								1					1			1	1	1	1		1	1				1		1	1
1049					1							1			1							1						1			1	1	1	1	1	1	1	1	1	1	1			1	1
1050		1						1						1						1					1						1	1	1	1		1	1	1	1	1	1
1052				1					1					1								1			1						1	1	1	1		1		1	1	1	1			1
1053					1				1	1					1						1					1					1	1	1	1	1	1	1	1		1	1		1	1		1
1054		1						1						1						1					1						1	1	1	1		1		1			1		1			1
1055		1						1						1						1					1						1	1	1	1		1			1		1		1	1	1
1056		1							1		1				1						1				1							1		1		1					1		1
1057		1						1						1						1					1								1	1		1					1			1
1058						1		1						1						1					1						1	1	1	1		1			1	1	1			1
1059					1				1					1						1					1						1		1	1	1	1	1	1	1		1			1
1060					1				1		1				1							1						1					1	1		1					1			1
1061		1						1						1						1					1						1	1	1	1					1		1			1
1062					1				1		1												1					1			1	1	1	1		1		1	1		1					1
1063		1						1						1								1			1						1	1	1	1		1				1	1
1066		1						1							1					1					1						1	1	1	1		1	1	1	1	1	1			1
1067		1							1	1	1	1			1						1					1								1		1								1
1068		1						1						1						1					1						1	1	1	1	1	1		1		1	1					1
1069				1					1					1								1						1			1	1	1	1		1		1			1			1
1070		1							1	1	1	1			1								1			1							1	1				1	1		1			1
1071		1						1						1								1			1						1	1	1	1		1			1	1	1			1	1
1072		1						1						1									1					1			1	1	1	1		1	1		1	1	1			1
1073		1						1						1						1					1						1	1	1	1		1		1	1		1
1074					1				1					1						1							1				1	1	1	1		1					1
1075		1						1						1						1					1						1	1	1	1		1	1	1		1	1		1	1	1
1076					1							1			1							1				1					1	1	1	1		1			1	1	1			1
1077				1					1					1									1		1						1	1	1	1					1		1			1		1
1078			1					1						1						1					1						1	1	1	1				1	1	1	1			1
1079		1						1						1						1					1						1	1		1		1					1					1
1080		1							1					1						1					1						1	1	1	1		1				1				1
1081						1			1	1	1	1			1		1						1			1	1				1	1	1	1		1				1	1			1
1082		1										1									1					1					1	1		1		1				1	1			1
1083			1					1						1						1					1						1	1	1	1		1	1	1	1		1		1
1084		1						1						1						1					1						1	1	1	1		1	1		1		1		1	1	1
1085			1						1					1						1					1						1	1	1	1		1		1	1		1			1	1
1086						1			1					1								1			1						1	1		1		1		1	1		1			1		1
1087		1							1					1								1					1				1	1	1	1		1	1							1		1
1088				1					1						1							1					1				1	1	1	1		1			1		1			1		1
1089					1				1		1						1					1					1				1	1	1	1
1090		1							1					1						1					1						1	1	1	1		1		1	1		1		1	1	1	1
1091					1							1			1						1					1					1	1		1		1			1	1				1	1	1
1092			1					1						1						1					1						1	1	1	1		1	1	1	1		1				1	1
1093					1				1	1				1								1					1				1	1	1	1		1	1	1			1			1
1094					1				1					1								1						1			1	1	1	1		1					1		1			1
1095		1						1						1								1			1						1	1	1	1		1			1	1	1			1
1097			1					1						1									1					1			1	1	1	1		1		1	1		1		1
1099		1						1						1						1					1						1	1	1	1		1		1			1			1		1
1100				1					1					1									1					1			1	1	1	1		1	1		1		1
1101		1							1					1								1						1			1	1	1	1		1	1	1	1		1		1	1	1
1102		1						1						1									1					1			1	1	1			1					1			1
1103		1							1					1							1					1					1	1	1	1		1					1			1	1
1104					1				1	1	1				1								1					1			1	1	1	1	1	1	1	1			1			1		1
1105				1					1		1				1								1			1					1	1		1	1	1	1	1
1440						1			1	1				1								1					1				1	1		1		1			1		1			1
1441					1				1	1	1	1			1						1					1					1	1	1	1	1	1	1	1	1	1	1					1
1442					1				1		1				1							1				1								1		1				1	1			1
1443		1						1						1						1					1						1	1	1	1		1			1		1			1		1
1445		1							1					1						1					1						1		1	1		1			1		1			1		1
1446		1							1					1								1					1				1	1	1	1		1					1
1447					1				1	1	1				1							1				1					1	1	1	1				1	1		1			1		1
1449					1				1					1								1					1				1	1		1		1	1	1			1
1450					1				1		1	1			1								1					1			1	1	1	1		1		1			1
1451					1				1		1				1							1					1				1	1	1	1		1			1
1452					1				1	1	1						1				1					1					1	1	1	1		1	1	1			1		1	1	1
1455					1				1	1	1	1			1								1					1			1	1	1	1		1		1		1	1			1		1
1456					1				1		1				1						1					1					1	1	1	1		1		1						1	1	1
1457					1				1	1	1	1			1								1					1			1	1		1		1			1				1	1
1458					1			1						1						1					1						1	1	1	1							1			1	1
1459					1							1			1						1					1					1	1	1	1		1													1
1460					1			1						1								1					1				1	1	1			1	1
1461		1							1					1									1					1				1	1	1		1					1		1	1
1462		1									1	1			1							1				1					1	1	1	1		1				1	1					1
1463					1				1		1	1						1					1					1			1	1		1		1	1	1	1		1		1	1
1464				1					1	1	1	1			1						1					1					1	1	1	1		1			1		1		1	1		1
1465		1							1									1				1			1						1	1	1	1		1			1	1	1			1
1466					1				1	1	1	1						1				1						1			1	1	1	1		1			1		1			1
1469		1						1						1						1					1						1	1	1	1		1		1			1			1		1
1470		1							1	1	1	1			1						1					1					1	1	1	1	1	1	1	1			1		1	1	1	1
1471					1				1	1	1	1			1								1					1			1	1	1	1		1				1	1		1	1	1	1
1472				1					1		1					1						1					1				1	1	1	1		1					1			1		1
1474		1							1					1							1				1						1	1	1	1		1			1					1		1
1475				1								1			1							1				1					1	1	1	1		1	1				1		1	1
1476		1									1	1					1					1					1						1	1		1			1		1			1
1479				1					1	1	1				1							1					1				1	1		1		1		1	1	1	1			1	1	1
1480					1			1						1									1		1						1	1	1	1										1
1483				1						1	1				1								1					1			1	1	1	1		1			1	1	1		1	1		1
1484		1								1	1	1			1								1					1			1	1	1	1		1					1			1		1
1485		1							1		1	1						1					1					1			1	1	1	1		1		1		1	1			1		1
1486					1				1		1	1			1						1					1					1	1		1		1								1		1
1487				1					1						1								1			1					1		1	1		1	1		1		1			1
1488					1				1						1							1				1								1			1	1						1
1489					1							1			1						1					1					1	1	1	1		1					1			1		1
1490				1					1		1				1						1					1										1
1492						1			1					1									1		1						1	1	1	1		1				1	1
1493					1				1	1				1								1					1				1	1	1	1	1	1	1	1	1		1			1
1494				1				1						1						1					1						1	1	1	1		1	1				1					1
1495				1					1						1								1		1						1	1	1	1		1	1	1	1	1	1			1	1	1
1496				1					1	1	1	1			1						1					1					1	1	1	1		1			1		1			1
1498						1					1	1			1								1					1			1	1	1	1		1		1	1					1
1501					1				1	1	1	1					1					1					1				1	1	1	1		1								1
1503					1				1		1				1						1					1					1	1	1	1		1			1	1	1			1		1
1504		1						1						1									1					1			1	1	1	1		1		1	1	1	1			1
1511		1						1						1								1					1				1	1	1	1		1					1			1		1
1512						1			1					1								1			1						1	1	1	1		1	1	1		1	1		1	1		1
1513		1							1									1			1					1				1	1			1		1				1	1			1		1
1514		1							1						1						1					1					1			1		1								1		1
1515		1						1						1						1					1						1	1	1	1		1					1			1
1516		1						1						1						1					1						1		1			1			1		1			1
1517		1						1										1					1					1			1	1		1		1					1
1518						1		1										1		1					1						1	1	1	1		1			1					1		1
1519		1						1						1						1					1						1	1	1	1		1		1	1	1	1		1	1	1
1106						1			1					1						1					1						1	1	1	1		1			1	1	1				1
1107					1				1					1								1					1				1	1	1	1	1	1	1				1			1	1	1
1108		1						1						1						1					1						1		1	1							1
1109		1							1					1								1					1					1	1	1		1			1		1			1
1110					1				1					1								1			1						1	1	1	1	1	1	1		1		1			1		1
1111						1		1						1						1					1						1	1	1	1		1					1			1	1	1
1112		1						1						1						1					1							1	1	1							1
1113		1						1						1						1					1						1	1	1	1	1	1	1		1		1
1114		1							1							1						1			1								1	1
1115		1						1						1						1					1						1	1	1	1	1	1	1		1
1116			1					1									1					1			1							1	1	1		1					1			1
1117						1		1						1						1					1						1	1	1	1		1			1	1	1
1118		1							1									1					1					1			1	1	1	1	1	1	1				1		1			1
1119		1						1						1						1					1						1	1	1	1		1			1		1
1120		1						1						1							1					1					1	1	1	1	1	1	1	1
1121			1					1						1						1					1														1										1
1122		1						1						1									1		1						1	1		1	1	1	1		1		1			1
1123		1						1						1						1					1						1	1	1	1		1				1	1
1124		1						1						1						1					1						1	1	1	1		1	1		1		1		1	1	1
1125				1				1						1							1					1					1	1	1	1		1			1	1	1			1	1
1126		1							1					1								1			1						1	1		1						1	1			1
1127		1							1								1					1			1						1	1	1	1		1			1	1	1			1
1128					1			1						1						1					1						1	1	1										1	1
1129		1							1					1						1					1						1			1		1										1
1130		1						1						1							1					1					1	1	1	1		1			1		1			1	1
1131			1					1						1						1					1							1	1	1					1		1			1	1
1132					1					1	1				1							1				1					1		1	1		1	1							1
1133		1						1						1									1		1						1	1	1	1		1	1		1	1	1			1		1
1134			1					1						1						1					1						1	1	1	1		1					1
1135		1						1						1						1					1						1		1	1	1	1	1	1	1		1			1
1136				1				1						1						1					1						1	1	1	1							1		1	1
1137		1							1	1								1					1			1					1	1	1	1		1		1					1	1		1
1138		1						1						1						1					1							1	1	1		1	1	1	1		1			1	1
1139		1						1						1						1					1						1	1	1	1			1	1	1		1		1	1	1	1
1140		1						1						1						1					1						1	1	1	1		1	1		1	1	1		1	1
1141		1						1	1					1									1					1			1	1	1	1	1	1			1	1	1			1
1142		1						1						1						1					1						1	1	1	1		1	1	1	1		1					1
1143		1							1								1					1					1				1	1	1	1				1	1		1			1	1
1144		1						1						1						1					1						1		1	1	1	1		1	1		1			1	1
1145					1				1	1	1				1						1					1					1	1	1	1		1		1	1	1	1			1
1146		1						1						1						1					1						1		1	1					1		1		1	1
1147		1							1	1					1							1				1					1	1	1	1		1				1	1			1		1
1148		1						1						1						1					1							1	1	1		1	1	1		1	1			1
1149				1					1	1	1			1								1			1						1	1	1	1		1							1			1
1150		1										1		1						1					1						1	1	1	1		1	1	1						1		1
1151		1						1						1									1					1			1		1	1					1		1			1
1152		1						1						1								1			1						1	1	1	1	1	1	1	1	1	1	1	1	1	1	1	1
1153		1							1					1						1					1						1	1	1	1		1					1		1	1	1
1154		1						1						1						1					1						1	1	1	1		1		1	1		1
1155		1						1										1					1					1			1	1	1	1		1		1			1			1
1156		1						1						1								1			1						1	1	1	1		1
1157		1						1						1						1					1						1	1	1	1		1	1	1			1			1
1158		1						1						1						1								1			1	1	1	1		1	1		1	1	1			1
1159		1						1						1						1					1						1	1	1	1		1			1		1		1	1		1
1160					1				1					1								1			1						1	1	1	1					1	1	1			1	1
1161				1					1					1						1					1						1	1	1	1		1	1		1		1			1
1162		1						1						1						1					1							1	1	1		1			1		1
1163			1					1						1						1					1						1			1				1			1		1	1
1164		1						1						1						1					1						1	1		1		1			1		1		1	1
1165		1							1	1	1	1			1						1					1					1					1							1	1
1166		1						1						1						1					1						1	1	1	1		1			1		1			1		1
1167				1				1						1						1					1						1			1		1		1						1
1168		1						1						1								1			1									1		1				1	1			1
1169				1					1		1							1					1			1					1	1	1	1		1		1	1				1	1	1	1
1170						1		1						1						1					1						1	1				1			1		1		1	1
1171			1					1						1						1					1						1	1	1	1		1		1	1		1		1	1			1
1172		1						1						1								1			1						1	1	1	1		1			1		1			1		1
1173		1						1						1								1			1						1	1	1	1				1		1	1			1	1
1174		1						1						1						1					1						1		1	1		1			1		1			1
1175		1						1						1						1					1						1	1	1	1		1	1	1	1		1			1		1
1176		1						1						1						1					1						1		1	1					1		1			1		1
1177		1						1						1									1		1						1		1	1		1		1	1		1					1
1178		1							1					1								1			1						1	1	1	1										1
1179				1								1			1						1					1					1	1	1	1		1	1		1	1	1			1	1	1
1180			1					1	1					1						1					1						1		1								1			1
1181					1			1						1						1					1						1	1	1	1		1			1	1	1			1		1
1182		1						1						1						1					1						1	1	1	1		1			1	1	1			1					1
1183		1						1						1						1					1								1	1		1			1		1		1	1					1
1184			1					1						1						1					1							1	1	1		1	1				1			1
1185		1						1						1						1					1							1	1	1		1			1		1			1
1186		1						1						1						1					1						1	1	1	1		1		1			1			1
1187		1						1						1						1					1						1	1	1	1		1	1	1	1	1	1			1
1188		1						1						1								1			1						1	1	1	1		1					1			1
1189		1						1						1								1						1			1		1	1		1	1	1	1		1			1
1190		1						1						1								1			1						1	1	1	1		1			1	1	1			1	1
1191		1						1						1						1					1						1		1	1		1	1	1	1	1	1			1
1192		1						1						1						1					1								1	1		1
1193						1		1						1						1					1						1	1	1	1		1	1		1		1		1	1		1
1194				1					1					1								1			1						1	1	1	1					1	1	1		1	1	1
1195						1		1						1						1					1						1	1	1	1		1			1		1					1
1196				1					1					1								1			1						1	1	1	1	1	1	1				1			1		1
1197		1						1						1						1					1						1	1	1	1				1	1		1
1198		1						1						1									1		1						1	1	1	1		1			1		1			1
1199		1							1					1								1			1						1	1	1	1		1		1	1		1		1	1
1200		1						1						1						1					1						1	1	1	1		1			1		1		1	1
1201		1						1						1						1					1						1	1	1	1						1	1					1
1202		1						1						1						1					1								1	1		1			1		1			1
1203		1						1						1						1					1								1	1					1		1		1	1		1
1204		1						1						1						1					1						1	1	1	1		1					1			1
1205		1						1						1						1					1						1	1	1	1							1
1206			1					1						1						1					1						1	1	1	1		1			1		1
1207		1						1						1									1		1						1	1	1	1		1	1		1	1	1					1
1208		1							1					1								1			1						1	1	1	1		1	1	1	1		1		1	1		1
1209		1						1						1						1					1						1		1	1		1		1			1		1	1
1210		1						1						1						1					1						1	1	1	1		1
1211		1						1						1								1					1					1	1	1	1	1	1	1		1	1			1	1	1
1212		1						1						1								1			1						1	1	1	1	1	1	1		1	1	1			1
1213						1		1						1						1					1						1	1	1	1		1	1	1	1	1	1			1			1
1214		1						1						1						1					1						1	1	1	1		1	1	1	1	1	1		1	1	1	1
1215				1					1								1					1					1						1	1															1
1216		1						1						1						1					1						1	1	1	1	1	1	1	1	1	1	1				1	1
1217		1						1						1								1			1						1	1	1	1		1			1		1			1
1218		1						1						1						1					1						1	1	1	1		1			1		1			1	1
1219				1								1			1								1			1					1	1	1	1		1		1		1	1		1	1
1220						1		1						1								1			1							1	1	1				1	1		1			1	1
1221		1						1						1						1					1						1	1	1	1	1		1	1	1	1	1		1	1	1
1222		1						1						1						1					1						1	1	1			1	1		1		1		1	1
1223			1					1						1						1					1						1	1	1	1							1			1	1
1224			1						1					1								1			1						1		1	1		1				1	1
1225		1						1						1								1			1						1	1		1		1	1		1	1			1	1	1	1
1226		1						1						1						1					1						1		1	1				1	1		1
1227				1					1					1								1			1						1	1	1	1	1	1	1	1	1	1	1			1		1
1228						1		1						1						1					1						1	1	1	1	1	1	1	1			1			1		1
1229		1						1						1						1					1						1	1	1	1		1					1			1	1
1230		1										1			1							1					1				1	1	1	1		1			1					1			1
1231		1							1					1								1					1				1		1	1		1	1	1			1			1
1232		1						1						1								1				1					1	1		1		1		1	1		1			1		1
1233		1							1								1					1					1						1	1		1					1			1
1234		1						1						1						1					1						1	1	1	1		1	1		1	1			1	1
1235						1		1						1						1					1						1	1	1	1					1		1
1236						1			1		1							1			1					1					1		1	1					1	1				1
1237			1					1						1						1					1						1	1	1	1		1	1		1		1			1
1238		1						1						1						1					1							1	1	1					1				1	1	1
1239						1		1						1						1					1						1	1	1	1		1		1	1		1			1
1240		1							1					1							1					1					1	1		1		1	1						1	1
1241		1						1						1								1			1						1	1	1	1		1	1	1	1		1			1
1242		1							1					1								1				1								1		1	1		1	1	1		1	1
1243					1						1	1			1							1					1									1		1			1			1
1244		1						1												1					1						1	1	1	1		1	1	1	1	1	1	1		1
1245		1						1						1								1			1						1	1	1	1		1					1			1
1246		1						1						1								1					1				1	1	1	1		1					1			1	1	1
1247		1						1						1						1					1						1		1	1	1	1	1	1	1		1		1	1
1249					1				1					1									1					1			1	1	1	1		1	1	1			1			1	1	1
1250		1						1						1						1					1						1	1	1	1		1			1	1	1	1		1	1
1251		1							1					1							1					1					1		1	1		1			1		1			1
1252		1							1					1						1					1						1		1	1		1					1			1	1
1253		1							1					1						1					1						1	1	1			1		1			1			1	1
1255		1						1						1						1					1						1	1	1	1		1					1			1
1256		1						1						1						1					1						1	1	1	1	1	1	1	1	1	1	1			1	1	1
1257		1						1						1						1					1						1	1	1	1		1		1			1			1
1258		1						1						1								1			1						1	1	1	1		1			1		1			1		1	1
1259		1						1						1						1					1						1	1	1	1		1			1		1			1
1260		1						1						1						1					1						1	1	1	1		1					1		1	1	1
1261		1						1						1								1			1						1	1	1	1		1	1	1	1		1			1
1262		1						1						1						1					1						1		1	1		1					1				1
1263		1						1						1								1			1						1		1	1		1		1	1		1
1264			1					1						1						1					1						1	1	1	1		1		1	1	1	1		1	1	1	1
1265		1						1						1						1					1						1	1		1		1	1		1		1			1	1	1
1266				1				1						1						1					1						1	1	1	1		1					1		1	1	1	1
1267						1		1						1						1					1						1	1	1	1					1		1			1	1
1268					1				1									1				1						1			1	1	1	1	1	1	1	1	1		1			1	1	1
1269		1						1						1						1					1						1	1	1	1		1					1			1
1270		1						1						1						1					1						1	1	1			1			1		1
1271		1						1						1								1					1				1	1	1	1	1	1	1				1			1	1
1272		1						1						1						1					1						1		1	1		1		1			1			1
1273						1			1	1	1				1						1					1					1	1	1	1	1	1	1	1	1
1274		1						1						1						1					1								1	1		1	1		1		1			1
1275				1					1					1								1					1				1	1	1	1	1	1	1	1		1	1			1	1
1276		1						1						1						1					1						1	1	1	1							1		1			1			1
1277					1				1	1	1	1						1				1				1					1	1	1	1		1	1	1		1	1			1		1
1278			1					1						1						1					1							1	1	1		1			1	1	1
1279		1						1						1						1					1							1	1	1					1		1		1	1	1
1280			1					1	1					1									1		1						1	1	1	1		1		1			1		1	1		1
1281			1					1						1						1					1						1		1	1				1			1			1
1282		1						1						1								1			1						1	1	1	1					1	1	1
1283		1						1						1						1					1						1		1	1					1		1			1					1
1284		1							1					1								1			1						1	1	1	1		1			1		1		1	1
1285		1						1						1									1		1						1	1	1	1		1	1	1	1		1			1			1
1287		1							1					1						1					1						1	1	1	1		1					1		1	1	1	1
1288				1					1					1						1						1					1	1	1					1	1
1289					1				1						1							1			1						1	1	1	1		1	1			1	1			1
1290			1					1						1						1					1						1	1	1	1					1		1
1291		1						1						1									1					1			1		1	1		1		1	1		1			1
1292		1						1						1						1					1						1	1	1	1							1			1	1
1293						1		1						1						1					1						1		1	1	1	1	1	1			1			1
1294		1						1						1						1					1								1			1					1
1296		1						1						1								1			1						1	1	1	1	1	1	1	1			1			1		1
1297		1							1					1								1			1						1	1	1	1		1		1	1		1			1
1298		1						1						1						1					1								1	1					1	1	1			1
1299		1						1						1						1					1							1	1	1					1	1	1		1	1
1300					1				1		1						1					1					1				1	1	1	1		1		1
1301		1						1						1						1					1						1	1	1	1		1					1			1
1302						1		1						1								1					1				1	1	1	1		1								1
1303		1						1						1								1			1						1	1	1	1		1			1		1			1
1304		1							1					1								1			1						1	1	1	1		1		1	1	1	1				1	1
1305		1						1						1						1					1						1	1	1	1				1			1
1306		1						1						1						1					1						1	1	1			1			1				1
1307		1						1						1						1					1						1		1	1		1		1	1		1			1
1308					1				1	1	1				1						1					1					1	1	1	1		1	1	1
1309		1						1						1						1					1					1																			1
1310						1		1	1					1									1		1							1	1	1		1	1		1	1	1		1	1	1
1311			1					1						1								1			1						1	1	1	1				1	1	1	1				1	1
1312					1				1		1				1						1					1					1	1	1	1	1	1	1	1			1			1
1314		1						1						1						1					1						1	1	1	1		1		1	1	1	1			1		1
1315					1			1	1							1						1					1				1		1	1	1		1	1			1			1
1316		1							1					1								1					1				1	1	1	1		1					1			1
1317				1				1						1						1					1						1	1	1	1		1			1		1			1	1
1318		1						1						1						1					1						1	1	1	1		1		1	1		1
1319		1						1						1						1					1						1	1	1	1		1		1	1		1		1	1	1
1320		1						1						1						1					1						1	1	1	1		1	1		1
1321						1		1						1									1		1						1	1	1	1	1	1	1	1	1	1	1
1322		1						1						1								1			1						1	1	1	1		1		1			1			1
1323		1							1					1								1					1				1		1	1
1324		1						1						1						1					1						1		1	1	1	1	1	1		1	1			1		1
1325			1					1						1								1			1								1	1		1			1		1			1
1326						1		1						1						1					1						1	1	1	1		1		1	1		1		1	1
1327						1		1						1									1		1						1	1	1	1		1					1			1			1
1328		1							1					1						1					1						1	1	1	1					1		1			1		1
1329		1							1					1								1				1					1	1	1	1		1	1				1			1			1
1330						1				1	1	1			1								1					1			1	1	1	1						1	1		1	1	1	1
1331		1						1						1						1					1						1	1	1	1					1	1	1			1
1332		1						1						1								1					1				1	1	1	1		1	1	1			1
1333		1							1					1								1				1					1	1	1	1		1		1	1		1			1
1334		1						1	1					1									1		1							1	1	1		1							1
1335		1						1						1						1					1						1		1	1					1
1336					1				1					1						1							1				1	1	1	1		1	1	1						1	1	1
1337		1							1					1								1			1						1	1	1	1		1	1	1	1	1	1
1338		1							1								1				1					1					1			1							1
1339		1						1						1						1					1						1	1	1	1		1		1	1	1	1			1
1340		1						1						1						1					1						1		1	1		1		1	1	1	1		1	1
1342		1						1						1						1					1						1	1	1	1		1			1	1	1
1343		1						1						1									1		1							1	1	1					1	1	1			1	1	1
1344		1							1					1								1			1						1	1	1	1		1			1		1				1
1345				1					1					1								1					1					1	1	1		1	1	1			1			1
1346		1						1						1						1					1						1	1	1	1		1	1	1	1	1	1			1	1
1347		1							1					1						1					1						1	1	1	1		1	1	1			1			1
1348		1						1	1					1						1					1						1	1	1	1		1			1	1	1		1
1349		1						1						1						1					1						1	1	1	1				1	1		1		1	1
1350						1				1		1			1						1					1					1	1	1	1		1	1		1				1	1		1
1351		1						1						1								1			1						1	1	1	1				1	1		1		1	1
1352		1							1					1								1					1				1	1	1	1	1	1	1	1	1	1	1		1	1	1	1
1353		1						1						1								1					1				1	1	1	1		1	1	1	1		1					1
1354					1				1						1							1						1			1	1		1					1	1	1			1	1	1
1355						1		1						1						1					1						1	1	1	1	1	1		1			1			1
1356		1						1						1								1					1				1	1	1	1		1		1	1	1	1		1	1	1
1357		1							1					1									1					1			1	1	1	1		1	1	1	1	1	1	1	1	1		1
1358						1		1	1						1						1					1					1			1						1
1359		1							1						1						1					1					1	1	1	1		1		1			1		1	1
1360		1						1						1						1					1						1	1	1	1					1		1			1	1
1361		1						1						1						1					1						1			1							1		1	1
1362		1						1						1									1					1			1		1	1		1	1		1		1			1
1363		1						1						1								1			1						1	1	1	1		1		1	1		1			1
1364				1					1					1									1			1					1	1				1			1				1	1	1	1
1365		1						1						1						1					1						1	1	1	1		1		1	1		1			1
1366		1						1						1						1					1						1	1	1	1	1	1	1				1		1	1
1367		1						1						1						1					1						1	1	1	1	1		1		1		1			1
1368		1						1	1									1					1					1			1	1	1	1		1	1	1	1	1	1
1369		1						1						1						1					1						1		1								1
1370			1						1					1						1					1						1	1		1						1	1		1	1
1371		1						1						1						1					1						1	1	1	1	1	1	1	1		1	1			1		1
1372				1								1						1					1					1			1		1			1		1			1		1	1
1373		1						1	1					1						1					1						1	1	1	1		1	1	1	1	1	1			1
1374		1						1										1					1		1						1	1	1	1			1		1		1			1		1
1375		1						1						1						1					1						1	1	1	1		1			1					1
1376					1				1		1				1							1				1					1	1	1			1	1	1			1			1		1
1377		1							1					1							1				1						1	1	1	1	1	1	1				1			1	1	1
1378						1		1	1					1									1					1			1	1	1	1		1			1					1
1379		1						1	1					1						1					1						1	1	1	1		1					1		1
1380		1						1						1						1					1						1	1	1	1		1			1		1
1381		1						1						1								1			1						1	1	1	1		1		1	1		1		1	1
1382		1						1						1						1					1						1	1	1	1	1	1		1	1	1	1		1			1
1383						1			1					1						1					1						1	1	1	1	1	1	1	1	1		1
1384					1				1					1									1					1			1	1	1							1				1
1385					1			1	1		1				1					1						1					1	1	1	1		1		1			1			1		1
1386		1						1	1					1						1					1							1	1	1	1	1		1	1		1		1	1
1387			1					1						1						1					1						1	1	1	1	1	1	1	1	1	1	1			1
1388		1						1						1						1					1						1	1	1	1		1		1	1		1		1	1
1389					1				1					1									1					1			1	1		1		1								1
1390					1				1	1	1	1			1								1					1			1	1	1	1	1	1	1	1	1		1				1	1
1391					1				1	1	1	1			1							1					1				1	1	1	1		1	1				1
1392		1						1						1						1					1								1	1		1							1
1393		1						1						1						1					1						1	1	1	1					1	1	1			1	1	1
1396				1					1		1				1						1					1					1		1								1		1	1
1397				1					1	1	1	1			1							1					1				1	1	1	1	1	1	1	1		1	1		1			1
1398			1					1						1						1					1						1	1	1						1	1
1399		1						1						1								1			1						1	1	1	1					1	1	1			1
1400		1						1						1						1					1						1	1	1	1		1	1	1			1			1
1401						1		1						1									1		1						1		1	1		1		1	1		1		1	1
1402					1				1	1	1	1			1								1					1			1	1		1		1			1	1	1			1	1	1	1
1403					1				1		1				1						1				1						1		1	1		1	1	1	1				1	1	1
1404		1						1						1						1					1						1	1	1	1				1			1	1	1	1	1
1406		1						1						1						1					1							1		1				1	1
1407		1						1						1						1					1						1	1	1	1					1					1	1
1409				1					1					1							1					1						1		1		1			1		1			1
1411		1						1							1					1					1						1	1	1	1		1			1	1	1		1	1
1413					1			1						1						1					1						1		1	1	1	1	1	1								1
1415		1						1						1								1			1						1	1	1	1	1	1				1	1
1416						1			1					1						1					1						1		1	1		1				1	1					1
1417						1		1						1							1					1						1	1	1		1	1		1	1	1			1		1
1418		1						1						1						1					1						1	1	1	1		1	1		1	1	1			1		1
1419					1			1						1								1			1						1	1		1										1
1420						1			1					1						1					1						1	1	1	1						1	1		1
1421					1						1	1						1					1				1						1
1422						1		1						1						1					1						1	1	1	1		1	1		1		1			1
1423					1				1		1				1																1	1	1	1		1				1	1		1	1
1425				1					1	1					1							1				1					1	1	1	1		1	1				1		1	1		1
1427					1				1	1	1	1			1						1					1					1			1				1			1
1428					1			1						1						1					1						1			1
1430		1							1					1							1					1					1	1	1	1							1			1
1431		1						1						1						1					1						1		1	1		1		1	1		1			1
1432						1		1						1									1					1			1			1		1								1		1
1433		1							1					1								1						1			1	1	1	1		1	1	1			1			1
1434						1			1	1	1	1			1						1					1						1		1		1					1		1	1
1435		1							1									1					1					1			1	1	1	1						1	1			1
1436					1				1						1						1					1					1	1	1	1		1				1	1			1
1437					1				1	1					1							1				1					1	1	1	1		1								1
1438		1										1			1							1					1				1	1	1	1	1	1	1	1		1	1		1	1	1	1
1408		1						1						1								1			1						1	1	1	1		1					1			1
[truncated: 100 more columns]
